# Supplementary material for: Comparative Genome Mapping Between Chinook Salmon (Oncorhynchus tshawytscha) and Rainbow Trout (O. mykiss) Based on Homologous Microsatellite Loci
Source: G3 (Bethesda). 2013 Oct 29;3(12):2281–8. doi: 10.1534/g3.113.008003 (PMC3852389; doi:10.1534/g3.113.008003)
Supplement: Supporting Information [file supp_g3.113.008003_TableS1.zip › TableS1.ods]

## Sheet: S1_Marker_sources
Marker	Genbank accession number	Forward Primer	Reverse Primer	Annealing temperature	Reference
BHMS184A	AF257049	TGAGTCACACCTGTCACG	GTGATGATGATTAAAGCCAG	54	Thorsen et al. 2005 BMC Genomics 6:50
BHMS429	AF256719	CCCCTGTCAAACGTCTTC	AGCACACTGGATTCAAGG	54	Thorsen et al. 2005 BMC Genomics 6:50
CA039983	CA039983	GCGGCCCTTAGTGTAATCAA	GTTTCTCGCCAGTCACTCTTCAA	54	Rise et al. 2004 Genome Res 14: 478
CA040282	CA040282	TGCAAGTAAAGGCAGGGTTT	GTTTGTGGTAGGATTGGGGTTCCT	60	Rise et al. 2004 Genome Res 14: 478
CA042465	CA042465	CAGGAAAAGCCCATTGAGAC	GTTTCATTGTTTCATAACGCACCA	54	Rise et al. 2004 Genome Res 14: 478
CA043931	CA042613	GCCAAGTGTCTTCCTGTGAAA	GTTTCAGTCCACCTCGGAAAATC	54	Rise et al. 2004 Genome Res 14: 478
CA048828	CA048828	GAGGGCTTCCCATACAACAA	GTTTAAGCGGTGAGTTGACGAGAG	54	Rise et al. 2004 Genome Res 14: 478
CA054538	CA054538	AGCTACTGGTCCCCAAACCT	GTTTAAGGTGGACTTGGCTTGATG	54	Rise et al. 2004 Genome Res 14: 478
CA061021	CA061021	TCACAACAAGAAGTCCCAGATG	GTTTCCTCCCTGACACTCTCGT	54	Rise et al. 2004 Genome Res 14: 478
CA061261	CA061261	GGAGTTATCAGGTGGGCAAA	GTTTGCGGAGACCGTTTGGTATTA	54	Rise et al. 2004 Genome Res 14: 478
CA061687	CA061261	GGAGTTATCAGGTGGGCAAA	GTTTGCGGAGACCGTTTGGTATTA	54	Rise et al. 2004 Genome Res 14: 478
CA341677	CA341677	CAGACTCCTAAACGGAATAATGC	CACTTGAGTCAAGCATGATTATCC	60	Rise et al. 2004 Genome Res 14: 478
Ocl1UW	Y17898	ACTACTAACCAGCCCACCACCC	AGACAGAGAGGGAGGGAAGC	54	Condrey and Bentzen 1998 Mol. Ecol. 7:78
Ocl8UW	AF028697	TAGTGTTCCGTGTTCGCCTG	CACCTTCCATCTCTCATTCCAC	54	Condrey and Bentzen 1998 Mol. Ecol. 7:78
Ocl9UW	AF028698	TCATGGGCCTGTAAGCTTGT	CACTGGAATCCATTATGATAGGTA	54	Condrey and Bentzen 1998 Mol. Ecol. 7:78
Ogo1UW	AF007827	GATCTGGGCCTAAGGGAAAC	ACTAGCGGTTGGAGAACCC	54	Olsen et al. 1998. Mol. Ecol. 7:1087
Ogo2/iiUW	AF009794	ACATCGCACACCATAAGCAT	TCGTTCCTGTTTACGTCCACT	54	Olsen et al. 1998. Mol. Ecol. 7:1087
Ogo2/iUW	AF009794	ACATCGCACACCATAAGCAT	TCGTTCCTGTTTACGTCCACT	54	Olsen et al. 1998. Mol. Ecol. 7:1087
Ogo3UW	AF009795	CATGTAAGGAATGCAGTTTAGTGTC	ACGTTAGGAGTGAGGCGGT	54	Olsen et al. 1998. Mol. Ecol. 7:1087
Ogo4UW	AF009796	GTCGTCACTGGCATCAGCTA	GAGTGGAGATGCAGCCAAAG	54	Olsen et al. 1998. Mol. Ecol. 7:1087
Oki23	AF272822	TGTGCTATAGGGTGAATGTGC	AACACAGGCATCCCACTAA	54	Spidle et al. unpublished
Oki3	AF055429	GGAGCCCCTTATTGGAAGG	CTTCCAGCAGAGTGTCCCAG	54	Smith et al. 1998. Mol. Ecol. 7:1613
Omi126TUF	AB105849	TTAAAGGAAACACACGCATACG	TTCACACGACCGTTGGTG	54	Hara et al. unpublished in Danzmann et al. 2005 Genome 48:6
Omi134TUF	AB105851	ATACCACATTAATGCATTCCCC	GAGCAGGACGGAGAGAGATG	58	Hara et al. unpublished in Danzmann et al. 2005 Genome 48:6
Omi20TUF	AB105829	GCCAGTGACGGGTAGTCCT	GATCATGTGTCGCATGTGTG	54	Hara et al. unpublished in Danzmann et al. 2005 Genome 48:6
Omi34TUF	AB105831	ATTGTGCTTCCGTCATCCAG	GGATGATGAAACAACCGCTC	54	Hara et al. unpublished in Danzmann et al. 2005 Genome 48:6
Omi66TUF	AB105838	AGTTCATCGTCTCAGCTCTGC	CTGCCAAGTCTCATATCACACC	54	Hara et al. unpublished in Danzmann et al. 2005 Genome 48:6
Omi90TUF	AB105843	CTGCACTGCACACACTGATG	TATTACCATGGTGATGGCCC	54	Hara et al. unpublished in Danzmann et al. 2005 Genome 48:6
Omm1001	AF346665	GGTCGGCTGTCGTAATTGGTT	GTCTGATGAGTTGCGGACCAC	54	Rexroad et al. 2008 BMC Genet. 9:74 and refs therein
Omm1002	AF346666	ATTCAGAATGCCAGATCGTC	CATCAGTATCATCATCATCGC	62	Rexroad et al. 2008 BMC Genet. 9:74 and refs therein
Omm1006	AF346668	TATACTCTGCAGCACCTTG	CAGGAGGAATTATAGAACCAG	54	Rexroad et al. 2008 BMC Genet. 9:74 and refs therein
Omm1012	AF346673	TGCACTTCCGCTTCT	ATAGGACAGGGTAATGGG	54	Rexroad et al. 2008 BMC Genet. 9:74 and refs therein
Omm1013	AF346674	GAGGGAGCCAGAGATATTGAG	GGTCCTCCATCGATTCAAA	54	Rexroad et al. 2008 BMC Genet. 9:74 and refs therein
Omm1016/i	AF346675	GACAAATTCACCCTCTTATG	CATGAGAACTGTTGCCA	54	Rexroad et al. 2008 BMC Genet. 9:74 and refs therein
Omm1016/ii	AF346675	GACAAATTCACCCTCTTATG	CATGAGAACTGTTGCCA	54	Rexroad et al. 2008 BMC Genet. 9:74 and refs therein
Omm1020	AF346679	CCTGTGAGTGTTAATTCGACCTGT	GGTCTTACCTCAACATCGGTGA	60	Rexroad et al. 2008 BMC Genet. 9:74 and refs therein
Omm1025	AF346682	CGCCATTGTAGTCTCGTC	AGTCCGCTATGTTGTTATGTC	54	Rexroad et al. 2008 BMC Genet. 9:74 and refs therein
Omm1028/i	AF375010	GCTGTGAGTCTGACCCGTGCTG	ACCAATCCAGAGCCGACAGATACA	54	Rexroad et al. 2008 BMC Genet. 9:74 and refs therein
Omm1028/ii	AF375010	GCTGTGAGTCTGACCCGTGCTG	ACCAATCCAGAGCCGACAGATACA	54	Rexroad et al. 2008 BMC Genet. 9:74 and refs therein
Omm1032	AF352737	GCGAGGAAGAGAAAGTAGTAG	CCCATCTTCTCTCTGATTATG	54	Rexroad et al. 2008 BMC Genet. 9:74 and refs therein
Omm1035/i	AF346685	CTGCTGCTGAGAGATGTGTTT	CGCCTCATTTCAACTACTGT	54	Rexroad et al. 2008 BMC Genet. 9:74 and refs therein
Omm1035/ii	AF346685	CTGCTGCTGAGAGATGTGTTT	CGCCTCATTTCAACTACTGT	54	Rexroad et al. 2008 BMC Genet. 9:74 and refs therein
Omm1039	AF346689	GGGGTAGGAGTAGACTAGACA	ATCTTTCCCTCCTTGCAC	54	Rexroad et al. 2008 BMC Genet. 9:74 and refs therein
Omm1045	AF346692	TTGCCTGTGATGACTGGACTCTAT	GCAGGTGTCTCCATAACAACGA	54	Rexroad et al. 2008 BMC Genet. 9:74 and refs therein
Omm1046	AF346693	CAGGCACTATAATGGCAC	GCCCACGAGTTACAAGA	54	Rexroad et al. 2008 BMC Genet. 9:74 and refs therein
Omm1053	AF352738	GACTGACACGGGTATTGAA	TATGTATATACCCAGCGTGTG	54	Rexroad et al. 2008 BMC Genet. 9:74 and refs therein
Omm1067	AF375017	TGACAGCGAGGTAGAGAGACTAGG	TATCGCTCTCTTCCTCTCGGT	54	Rexroad et al. 2008 BMC Genet. 9:74 and refs therein
Omm1069	AF375018	ACCCTTGTCTAAATAGGC	AAGGGCAGTGTAAGGT	58	Rexroad et al. 2008 BMC Genet. 9:74 and refs therein
Omm1070	AF375019	GACAGGTTGTGTCGAATGGA	GGTGGGATTCAGTGTGTTAAAC	54	Rexroad et al. 2008 BMC Genet. 9:74 and refs therein
Omm1077/i	AF352748	GGCTGACCAGAGAAAGACTAGTTC	TGTTACGGTGTCTGACATGC	54	Rexroad et al. 2008 BMC Genet. 9:74 and refs therein
Omm1077/ii	AF352748	GGCTGACCAGAGAAAGACTAGTTC	TGTTACGGTGTCTGACATGC	54	Rexroad et al. 2008 BMC Genet. 9:74 and refs therein
Omm1080	AF352750	GAGACTGACACGGGTATTGA	GTTATGTTGTCATGCCTAGGG	54	Rexroad et al. 2008 BMC Genet. 9:74 and refs therein
Omm1088	AF352757	CTACAGGCCAACACTACAATC	CTATAAAGGGAATAGGCACCT	58	Rexroad et al. 2008 BMC Genet. 9:74 and refs therein
Omm1108	AF352769	CACAGGTGAGAACATGCCGCTAAT	AGAGCGGGAGCAAATGTGACAGATAGA	54	Rexroad et al. 2008 BMC Genet. 9:74 and refs therein
Omm1111	AF375023	CATACATACAATACATTCACTACGG	CTTCCTATCTACCTATCTATAGTATCTACC	54	Rexroad et al. 2008 BMC Genet. 9:74 and refs therein
Omm1111	AF375023	CATACATACAATACATTCACTACGG	CTTCCTATCTACCTATCTATAGTATCTACC	54	Rexroad et al. 2008 BMC Genet. 9:74 and refs therein
Omm1121/i	AF375027	CTGCCAATGTTTGTCTATG	GGCTGTCAATCTGTCTTCTAC	54	Rexroad et al. 2008 BMC Genet. 9:74 and refs therein
Omm1121/ii	AF375027	CTGCCAATGTTTGTCTATG	GGCTGTCAATCTGTCTTCTAC	54	Rexroad et al. 2008 BMC Genet. 9:74 and refs therein
Omm1130	AF375031	GAGAGATCGAGGAAGAAGATAACA	GCTGCTTCTCTTTTTAGCCAC	54	Rexroad et al. 2008 BMC Genet. 9:74 and refs therein
Omm1135	AF375033	ATGTGAGTGGGTTGAGTGTTG	CCA GCC TAG CAT TTG TCA GT	54	Rexroad et al. 2008 BMC Genet. 9:74 and refs therein
Omm1138	AF375035	CTCAAAAACCCAAACATCCG	CAG AGG GGT GAG AGA ATG TTA ATG	54	Rexroad et al. 2008 BMC Genet. 9:74 and refs therein
Omm1145	AF375040	CTCCTTCGGTGAAGTAAACCT	TTC GGT AAG TTC ATG TCG C	54	Rexroad et al. 2008 BMC Genet. 9:74 and refs therein
Omm1152	AY039634	CAGCACAATGCCTGTCCTAGATGT	AACCAATCAGCACCAGTCAGTCC	54	Rexroad et al. 2008 BMC Genet. 9:74 and refs therein
Omm1154	AY039636	GGCTGTGCATTAATTCCAG	TGTGAGAGAAGGAGAAGCTGA	54	Rexroad et al. 2008 BMC Genet. 9:74 and refs therein
Omm1159	AY039641	TCAAAAGAGCAAGAGATAGCGGGTAGA	TTCAGCATCCTTCGGGGTCCTT	54	Rexroad et al. 2008 BMC Genet. 9:74 and refs therein
Omm1161/i	AY039643	TTGCGGGTATGTTCATATCAG	AGCCGCTGTGAGTTATCAAA	54	Rexroad et al. 2008 BMC Genet. 9:74 and refs therein
Omm1161/ii	AY039643	TTGCGGGTATGTTCATATCAG	AGCCGCTGTGAGTTATCAAA	54	Rexroad et al. 2008 BMC Genet. 9:74 and refs therein
Omm1164	AY039645	AGTCATTCCCTCACTGTCTCT	CCACAAAAGGAGGACAAAG	54	Rexroad et al. 2008 BMC Genet. 9:74 and refs therein
Omm1174	AF469962	TGTTCTTTCTGACACTGCCAATAC	GGCTACATGTGCTCTGGGTAAAC	54	Rexroad et al. 2008 BMC Genet. 9:74 and refs therein
Omm1178	AF469965	GGCTGGGAAGTGTTCACC	TCCAGGAACGCACCTTT	54	Rexroad et al. 2008 BMC Genet. 9:74 and refs therein
Omm1179	AF469966	TGGAGGGGTTTTAATGGCAC	TGACAGAGGTGGGGAGATTGA	54	Rexroad et al. 2008 BMC Genet. 9:74 and refs therein
Omm1181	AF469967	CTCAGTGACAGACATCCCATTGCT	CGCTGTGTATTCCTGATCCGTGT	54	Rexroad et al. 2008 BMC Genet. 9:74 and refs therein
Omm1193	AF469978	CACAATGGCAGCTTAGGGAC	GGCAGCTTGACAAATAACACG	54	Rexroad et al. 2008 BMC Genet. 9:74 and refs therein
Omm1197/i	AF469982	CTAGGAGAACAAGAAGACCATCGC	AGGACAGAAAGGAGGTAAAACGG	54	Rexroad et al. 2008 BMC Genet. 9:74 and refs therein
Omm1197/ii	AF469982	CTAGGAGAACAAGAAGACCATCGC	AGGACAGAAAGGAGGTAAAACGG	54	Rexroad et al. 2008 BMC Genet. 9:74 and refs therein
Omm1201	AF469986	CCGGAAAAGCTAGGGAGAG	CCCTTCTGTATCCATTCCGTT	54	Rexroad et al. 2008 BMC Genet. 9:74 and refs therein
Omm1202/i	AF469987	CAGGGGGATCTCAAGTTATGACAG	TAGGATTTCACAAGACGGCACA	54	Rexroad et al. 2008 BMC Genet. 9:74 and refs therein
Omm1202/ii	AF469987	CAGGGGGATCTCAAGTTATGACAG	TAGGATTTCACAAGACGGCACA	54	Rexroad et al. 2008 BMC Genet. 9:74 and refs therein
Omm1205	AF469990	AAACGGTGCCCTCCTTCCTCTATA	CCCAAGCCAATAAAGCCCTTACAT	54	Rexroad et al. 2008 BMC Genet. 9:74 and refs therein
Omm1207	AF469992	ATCTGTTCACAGCGTACCGT	CCGGAGGGAGAGTGATAGAA	54	Rexroad et al. 2008 BMC Genet. 9:74 and refs therein
Omm1211	AF469995	ACCCACTCTCCCACTCAGTATT	GAAGGAGGCTTGGAAGTGTATC	54	Rexroad et al. 2008 BMC Genet. 9:74 and refs therein
Omm1213	AF469996	CATAGAAGCAGGATGCAC	AGAGAGATTGCTGGTTCAC	54	Rexroad et al. 2008 BMC Genet. 9:74 and refs therein
Omm1215	AF469997	TCCATACAGCGACATCAA	CCCTGTTTAGAACCTACCA	54	Rexroad et al. 2008 BMC Genet. 9:74 and refs therein
Omm1218/i	AF470000	CCAAAGTGCAGCGAACAC	TGTGCACCCATGGTAACCTA	54	Rexroad et al. 2008 BMC Genet. 9:74 and refs therein
Omm1218/ii	AF470000	CCAAAGTGCAGCGAACAC	TGTGCACCCATGGTAACCTA	54	Rexroad et al. 2008 BMC Genet. 9:74 and refs therein
Omm1220	AF470002	CTCTGGGACAGACTTATCAC	CTATTGGACGATGCACAC	54	Rexroad et al. 2008 BMC Genet. 9:74 and refs therein
Omm1221	AF470003	CAACTAACTCTGGTAGGGACTG	GAAGTGGCATACACATCAAAG	54	Rexroad et al. 2008 BMC Genet. 9:74 and refs therein
Omm1223	AF470005	TACCCACCGGTTGCTAAC	GAGAAAGGAAGAGTAAGCGAGTG	54	Rexroad et al. 2008 BMC Genet. 9:74 and refs therein
Omm1228	AF470009	CCCTTCCTGTGTGTCGTTGTT	CAGGAGTCACTTGGCAGTAGGAG	54	Rexroad et al. 2008 BMC Genet. 9:74 and refs therein
Omm1236	AF470016	GGACAGATTCACGGGTGTCT	ATCGGTTGTTAACTAGTGTGGC	54	Rexroad et al. 2008 BMC Genet. 9:74 and refs therein
Omm1238	AF470018	CGGAAATACGGAGGCTACTGTTG	CTTCTCCCTGGCATCTTTCATCAG	54	Rexroad et al. 2008 BMC Genet. 9:74 and refs therein
Omm1241	AF470021	GAAGAGAGGAGGCTCACCTATCG	CCTCTTCTTATTCTTGTGGAACCC	54	Rexroad et al. 2008 BMC Genet. 9:74 and refs therein
Omm1260	AF470027	CGCTGTTGACATGACCTTAC	GGAGGTGGTAGACGATACAGA	54	Rexroad et al. 2008 BMC Genet. 9:74 and refs therein
Omm1261	AF470027	TCAGAATTCCTCACAGACAATGCC	TGTATGGACCTCGCTTTATGCAC	54	Rexroad et al. 2008 BMC Genet. 9:74 and refs therein
Omm1262	AF470028	AGGTGCAATCTGGCGTTCTG	AAAGGCGAAGTCGGGTAACAG	62	Rexroad et al. 2008 BMC Genet. 9:74 and refs therein
Omm1264	AF470030	CACGTCCAGATGGGAAACTA	TAGCTCCCTGCTCCATAACAC	54	Rexroad et al. 2008 BMC Genet. 9:74 and refs therein
Omm1268	AF470033	GCCCTCCAGTCCATCATA	CTGTCGTACAGGCCTACTGTA	54	Rexroad et al. 2008 BMC Genet. 9:74 and refs therein
Omm1270	AF470035	GCCATTTGGGAATCAGAGAGTTCTACA	CGGAAACCCTGACAGGAATACTGAG	54	Rexroad et al. 2008 BMC Genet. 9:74 and refs therein
Omm1272	AF470037	GAGATGAGCTGTCGTGTCACATGG	CACGGATACGCATGCACACA	54	Rexroad et al. 2008 BMC Genet. 9:74 and refs therein
Omm1273	AF470038	CTTACTTTCACGCTTTCGGGTCAA	AACCACTGTCCCCCTCGTTTC	54	Rexroad et al. 2008 BMC Genet. 9:74 and refs therein
Omm1274/i	AF470039	GGAAGAACAAAGTCCACAGGTCCCT	CCCTGTCTCCTTCTTTCCTTCCCTACT	54	Rexroad et al. 2008 BMC Genet. 9:74 and refs therein
Omm1274/ii	AF470039	GGAAGAACAAAGTCCACAGGTCCCT	CCCTGTCTCCTTCTTTCCTTCCCTACT	54	Rexroad et al. 2008 BMC Genet. 9:74 and refs therein
Omm1276	AF470040	GAACCATGACTGTCTGTGCTTGGACCC	TCCTCTGTCGATGTTCAGCACGTCAAA	54	Rexroad et al. 2008 BMC Genet. 9:74 and refs therein
Omm1290	AF470050	GCCTCAGCACTGTCTTAA	CGG AGG TCC CTA GAG A	54	Rexroad et al. 2008 BMC Genet. 9:74 and refs therein
Omm1294	AF470054	ATATGTGTCCTCATGTCACCG	TTC ATG CCA ATA AAG CTC C	54	Rexroad et al. 2008 BMC Genet. 9:74 and refs therein
Omm1295	AF480429	GGCAATGAAACAATAGTG	GTT GAA GCG TGA TAT AAC	54	Rexroad et al. 2008 BMC Genet. 9:74 and refs therein
Omm1297	AF470055	GGAGGGGAAATGAGGGAAGAGTAT	CAG AAC AGG GGA TGA GAA GAG AGT AAG	61	Rexroad et al. 2008 BMC Genet. 9:74 and refs therein
Omm1301	AF470057	AACTCATCCTCGTTGGCGTAG	TGA TTG AAG GAA AAC GGC TG	54	Rexroad et al. 2008 BMC Genet. 9:74 and refs therein
Omm1302	G73542	AGCCAGCCAATTAATACCCTG	TTCTGTGTGGCCTAAACCTT	54	Rexroad et al. 2008 BMC Genet. 9:74 and refs therein
Omm1306	G73546	GTCTTTCTGTGACTGTCCATC	GGAGGACCAGAGGTAAAA	54	Rexroad et al. 2008 BMC Genet. 9:74 and refs therein
Omm1311	G73551	CCCAGTGCCACTCAAGTTCA	GTGCAGAGAAAGCCACGATTA	54	Rexroad et al. 2008 BMC Genet. 9:74 and refs therein
Omm1312	G73552	AGGTCCAGACAGCAATCC	GGTGAGTTTAGCGAGGTA	54	Rexroad et al. 2008 BMC Genet. 9:74 and refs therein
Omm1313	G73553	CAAGTGGGCATCATACATACT	TGCCCAGTGAAGATTAACA	54	Rexroad et al. 2008 BMC Genet. 9:74 and refs therein
Omm1318/i	G73557	TGATCCACTCATCCAACCACC	GAACGCAGCTCGCACAATA	54	Rexroad et al. 2008 BMC Genet. 9:74 and refs therein
Omm1325	G73562	TCTCTGCCAATGTGACATGCCT	TAACTATCACTGCCACTCCTCGTG	54	Rexroad et al. 2008 BMC Genet. 9:74 and refs therein
Omm1329	G73564	GGGAAGTGTTCACCATTACACAAG	CATCCAGGAACGCACCTTTA	54	Rexroad et al. 2008 BMC Genet. 9:74 and refs therein
Omm1330/i	G73565	CCAGGAAAATAATTGAC	TGGAGGATGTCTATTAGTGTA	54	Rexroad et al. 2008 BMC Genet. 9:74 and refs therein
Omm1330/ii	G73565	CCAGGAAAATAATTGAC	TGGAGGATGTCTATTAGTGTA	54	Rexroad et al. 2008 BMC Genet. 9:74 and refs therein
Omm1333	G73567	TTAACTCTTCCATACCCTC	ATGTCTGGCTGACAATACAAC	54	Rexroad et al. 2008 BMC Genet. 9:74 and refs therein
Omm1355	BV005147	ATCTGGTCTGTTGGAAGTCAG	GGGATTTAGGAGAGACGTT	54	Rexroad et al. 2008 BMC Genet. 9:74 and refs therein
Omm1358	BV005150	ACATGTATGCACGCTTGTCT	GACCTGGAAAATGCAACATCT	54	Rexroad et al. 2008 BMC Genet. 9:74 and refs therein
Omm1359	BV005151	TTGAAGAAGGGCGAGAG	AGACATGGGGCAGTCTAGAAG	54	Rexroad et al. 2008 BMC Genet. 9:74 and refs therein
Omm1360	BV005152	TATGGTGGGAGGTGTCATTGT	GGGGAAAGGTGTGAGTTATAC	54	Rexroad et al. 2008 BMC Genet. 9:74 and refs therein
Omm1366	BV005160	CCCTTTCTCTCTGGCTCTCATTCT	GGGCTGGGAATGTTGATCTAAG	54	Rexroad et al. 2008 BMC Genet. 9:74 and refs therein
Omm1367	BV005161	GCATCAGGCTTTGGGTAACTG	GGTGCACAAGAAGACGCTGAA	54	Rexroad et al. 2008 BMC Genet. 9:74 and refs therein
Omm1372	BV005159	CACTTCATGATGCCGAAAGCAG	CCCCCATCATGACTCCTTCTAGTT	54	Rexroad et al. 2008 BMC Genet. 9:74 and refs therein
Omm1374	BV005163	CGTGTATTTGGGTCATTATGC	ATTCTGTTATCTGCGTTTGG	54	Rexroad et al. 2008 BMC Genet. 9:74 and refs therein
Omm1387	BV078073	TGAAAGAGGCGTTAGAGA	TTGATGTCCTTCACACTG	58	Rexroad et al. 2008 BMC Genet. 9:74 and refs therein
Omm1393	BV078079	CCACAGTGGAGGAGAGTAAAA	ACGCAGTCGGTCTAACATT	54	Rexroad et al. 2008 BMC Genet. 9:74 and refs therein
Omm1397	BV078083	CCGGCTCCACATTGATTAT	TCTTATCCTCTGGCTACAGCA	62	Rexroad et al. 2008 BMC Genet. 9:74 and refs therein
Omm1399	BV078085	ACCCAGAGGTAACCTAACCAG	CTTCTTGCGTCTCAGATCG	54	Rexroad et al. 2008 BMC Genet. 9:74 and refs therein
Omm1402	BV078090	GGTTCCATTTAACGAGCACAG	GCCTTTTGATGGACCAACACT	54	Rexroad et al. 2008 BMC Genet. 9:74 and refs therein
Omm1404	BV078089	TTTACAGTGGCTGTGTCTCGC	ACGGGTAGCCTACTCTCATCA	54	Rexroad et al. 2008 BMC Genet. 9:74 and refs therein
Omm1413	BV722125	TGCCAACCACCTCCATCAACCTTC	GGCCTGGTGTGCTGACACAAATTG	62	Rexroad et al. 2008 BMC Genet. 9:74 and refs therein
Omm1417	BV722087	GGGGAGACAACTGCAGCACTTACA	GGGGATGTCATCGAGGTAGTGGAT	58	Rexroad et al. 2008 BMC Genet. 9:74 and refs therein
Omm1429	BV722110	GCATTTCTGTACTCGAGCAA	GAACTGAGCTCAAGTTACTCCT	54	Rexroad et al. 2008 BMC Genet. 9:74 and refs therein
Omm1433	BV722112	GCAGGAAGACAGAAGTCAA	AGTGTATGTCAGGGGTAGAGA	54	Rexroad et al. 2008 BMC Genet. 9:74 and refs therein
Omm1443	BV079588	ACC CGT AGT GTA TTA GCT GGC	TCT TGT GTG TCC CCT ATC TGT	54	Rexroad et al. 2008 BMC Genet. 9:74 and refs therein
Omm1449	BV079593	CTT GCA GAG CCA CAC TAA AC	ACG ACA CTG TCT GGG TAA GAG	58	Rexroad et al. 2008 BMC Genet. 9:74 and refs therein
Omm1453	BV079597	TTG GGA TGC GGA CAG TTT G	ACG AGG GAA ATA AAA ATG CAG TC	62	Rexroad et al. 2008 BMC Genet. 9:74 and refs therein
Omm1459	BV079603	GCA GGT ATT CAG GTA GGT CAG	AAT GAC CAT GGA AAA CAA CAC	54	Rexroad et al. 2008 BMC Genet. 9:74 and refs therein
Omm1507	BV212043	TGT CCG AAC ACT CCA AGT TAG T	CTG AGC TGT GAT TGT GCT ACT G	58	Rexroad et al. 2008 BMC Genet. 9:74 and refs therein
Omm1509	BV212045	TCT CTG CCA GGG ACG GAT	CGT GGC ATG TTG CGA TTA	54	Rexroad et al. 2008 BMC Genet. 9:74 and refs therein
Omm1511	BV212047	GTA GGC AAT AAG GTG TCG TCT	GTG CTG TAA TCC CCT GAT AAT	54	Rexroad et al. 2008 BMC Genet. 9:74 and refs therein
Omm1523	BV212058	GGGTCTCAGAGGAACCACT	GCTCACGCATATCCATTGT	54	Rexroad et al. 2008 BMC Genet. 9:74 and refs therein
Omm1528	BV212061	TCT TGC CTT TCT CTT CGT TG	GCT TAA TTG TGG GCT ACA CC	54	Rexroad et al. 2008 BMC Genet. 9:74 and refs therein
Omm1538	BV212067	CAA TGT CTA CCT TCC GCA AA	AGA GGG GAT GGC AGA TAG AT	57	Rexroad et al. 2008 BMC Genet. 9:74 and refs therein
Omm1539	BV212068	GCT CTA TGG CAC ATT GGA	CTA TTC CCA AGG CGT TTC	58	Rexroad et al. 2008 BMC Genet. 9:74 and refs therein
Omm1558	BV212081	AAT TAG CCC TCC GTT TCT	TGC CTG TGT GCT AGT CAC	58	Rexroad et al. 2008 BMC Genet. 9:74 and refs therein
Omm1580	BV212098	CCTCTGCATGGGCATAATGTG	GGTCATCATGCCTCTACTGGG	58	Rexroad et al. 2008 BMC Genet. 9:74 and refs therein
Omm1649	BV212154	GCCATGGATGCTGTAATA	GCTCCTCCATGATAGTCG	58	Rexroad et al. 2008 BMC Genet. 9:74 and refs therein
Omm1657/i	BV212158	TTCAAAAGGGGATTGTTG	GCCACTCTCAGCTCGATA	54	Rexroad et al. 2008 BMC Genet. 9:74 and refs therein
Omm1657/ii	BV212158	TTCAAAAGGGGATTGTTG	GCCACTCTCAGCTCGATA	54	Rexroad et al. 2008 BMC Genet. 9:74 and refs therein
Omm1671	BV212163	CTGACACTGCGGCATGTG	GGTCCCTGCCCTTGATCT	54	Rexroad et al. 2008 BMC Genet. 9:74 and refs therein
Omm1762	BV212231	CCTCTAATTTCACTCGGATG	CCTTTGTCTGTCTTAAACCC	58	Rexroad et al. 2008 BMC Genet. 9:74 and refs therein
Omm1764	BV212233	GCTACCCGCTACCCTAACAT	GCCCACCTACAGAGATTGTC	54	Rexroad et al. 2008 BMC Genet. 9:74 and refs therein
Omm1824	BV212272	GAGGACATTGCAGCAATAAGG	TATGGTTACAGCGACGCAACA	58	Rexroad et al. 2008 BMC Genet. 9:74 and refs therein
Omm3006/i	G73806	CCC CTG TTT ATT ACA GTG GAT GAG A	GAG ATT GTA CTG GTC TAC TTA TTC TCC GTC	54	Rexroad et al. 2008 BMC Genet. 9:74 and refs therein
Omm3018	BV718485	CATTGGGCCCTGAGTACAGT	CACCTCTGCCAATCTAGCAA	54	Rexroad et al. 2008 BMC Genet. 9:74 and refs therein
Omm3024	BV012584	GTA TAG AAC AGC ATA TGG GA	GAA TAG AGT CTC ACC TTG TTG CTA	54	Rexroad et al. 2008 BMC Genet. 9:74 and refs therein
Omm3032	BV722032	TGACAGTTGGGCCCTTGTAAG	GCCGGGGATAGGAATTCAAT	54	Rexroad et al. 2008 BMC Genet. 9:74 and refs therein
Omm3042	BV722029	ATTCAAAGGGCCTCATGCAT	TGCATGTGTTCCCTTGGAAA	54	Rexroad et al. 2008 BMC Genet. 9:74 and refs therein
Omm3054	BV078106	CACAAATGAAAAGGGCAGAG	GCCTCTAAAGCAAACCATCA	54	Rexroad et al. 2008 BMC Genet. 9:74 and refs therein
Omm3066/i	BV676503	CAGAAGGTCTAGTTCCTGAAGT	TAGCAGCAGTTCTGAGATCA	54	Rexroad et al. 2008 BMC Genet. 9:74 and refs therein
Omm3066/ii	BV676503	CAGAAGGTCTAGTTCCTGAAGT	TAGCAGCAGTTCTGAGATCA	54	Rexroad et al. 2008 BMC Genet. 9:74 and refs therein
Omm3089	BV718454	CTCACTGTCCCATCAGATTAG	CAGGTTGGTGAATGTCAGA	61	Rexroad et al. 2008 BMC Genet. 9:74 and refs therein
Omm3107	BV683038	ATGCAACAAAGCGACAG	GCTCTCCGTGTAAGTCAAA	54	Rexroad et al. 2008 BMC Genet. 9:74 and refs therein
Omm3115	AB162343	GCCCCTGATTAACCAATATGA	ACCTTTATTACATGGGCAACG	54	Rexroad et al. 2008 BMC Genet. 9:74 and refs therein
Omm5007	CO805113	AGA TGC CTG TCG AGT GTT G	GAG GAG CAT CAT TTA GAG ACT ACA	54	Rexroad et al. 2008 BMC Genet. 9:74 and refs therein
Omm5008	CO805114	CTG TTT CGT TGT CCT CAT ATC AAC C	TCC ATT ATC CAA TCA GGA GAG CTC TAT	54	Rexroad et al. 2008 BMC Genet. 9:74 and refs therein
Omm5010	CO805116	CCC AAC TTG CTG TCC CTA GA	TAA CCC ACA GAA AGA AGG TGT TGT	54	Rexroad et al. 2008 BMC Genet. 9:74 and refs therein
Omm5013	CO805119	AGG GTA CAG GAG GTA AAC AG	AAA CTG ATA TGG AGG TTG AAC	54	Rexroad et al. 2008 BMC Genet. 9:74 and refs therein
Omm5017/i	CO805122	TTG AGC CAA ACA TGC CTC	CAC AGC ATC TAG ACA GTT CCC	54	Rexroad et al. 2008 BMC Genet. 9:74 and refs therein
Omm5017/ii	CO805122	TTG AGC CAA ACA TGC CTC	CAC AGC ATC TAG ACA GTT CCC	54	Rexroad et al. 2008 BMC Genet. 9:74 and refs therein
Omm5018	CA349034	GAA GGA ACG GAA CAG AGT GGT AAT CAC	TCG GAC AGG TAA CTG GAA CGG AT	54	Rexroad et al. 2008 BMC Genet. 9:74 and refs therein
Omm5024	CA348611	CAC CGT CAC CAT CTT TTC TCC CTA TG	GTC AGT GTC CCT CAC TAC TTG CCA ATC	54	Rexroad et al. 2008 BMC Genet. 9:74 and refs therein
Omm5025	CA349137	GGA GGA CAG TTA AAG GCA TCG CGC TTC	CGT CAT ATC TTC AAG CTC CGC GAG AGG	54	Rexroad et al. 2008 BMC Genet. 9:74 and refs therein
Omm5026	CA349138	TGA CTC AAG TCT TTG CCT ACT CAC	GGT CAG GAT GTG GCA GTA ATG	54	Rexroad et al. 2008 BMC Genet. 9:74 and refs therein
Omm5032	CA349143	GCC TTC CAA TGA TCC TAG AG	CCA CAC TAT GTG ACC CTC ACT	54	Rexroad et al. 2008 BMC Genet. 9:74 and refs therein
Omm5033	CA349148	TGG TCA GAT ATA CAG CTC CAA CCT C	ACA TGT AAG CCA ATC AAC ACA TAG ACT	54	Rexroad et al. 2008 BMC Genet. 9:74 and refs therein
Omm5036	CA349152	CGA AAA CAC ACA AGA TGG AGG CGG AG	AGA CCT CAT TTC TGA TCC TGC CGC TGT	54	Rexroad et al. 2008 BMC Genet. 9:74 and refs therein
Omm5042	CA375845	GGC CCA CTT TTT ATG ACA TGA TT	TCC TAT AAG CCC AAC ATG GTA CAG	54	Rexroad et al. 2008 BMC Genet. 9:74 and refs therein
Omm5044	CA349174	GCC CAC ATA AAC ACA GAC GCA	GTC CGG TGG TTG AGC AGT ACA	54	Rexroad et al. 2008 BMC Genet. 9:74 and refs therein
Omm5050	CA348659	ACA ACT GGA ATA GGA ACG CAA AGC	CAA TTC TCT CAT CCT CGC CAC TC	54	Rexroad et al. 2008 BMC Genet. 9:74 and refs therein
Omm5056	BX319197	TCA CCA TCA CCT TCA TCG CCT	ACA TGC TGC CCT TTG ACG GAG	54	Rexroad et al. 2008 BMC Genet. 9:74 and refs therein
Omm5058	CA348781	CAC CCA TCA GAT TTG TAA GAG CGT	TCC TAT GCG TTT GCT TTC GTG	54	Rexroad et al. 2008 BMC Genet. 9:74 and refs therein
Omm5062/i	CA348777	TGC AGT AAC CTG AAG GTC CAA TGG G	AAG GAG GAG GGA GAG AGC TAC GGA GAC	54	Rexroad et al. 2008 BMC Genet. 9:74 and refs therein
Omm5062/ii	CA348777	TGC AGT AAC CTG AAG GTC CAA TGG G	AAG GAG GAG GGA GAG AGC TAC GGA GAC	54	Rexroad et al. 2008 BMC Genet. 9:74 and refs therein
Omm5063	CA348783	GGG GTG ATG ATG GAA AGA TTA GTG	GGG AAA AAT AAC TGA TGG ACG GT	54	Rexroad et al. 2008 BMC Genet. 9:74 and refs therein
Omm5065	CA348787	GCG CAA ACA ATG TAA CTA ACA CTC	GTA TAT CAC CGA CAA TTC AGC GA	54	Rexroad et al. 2008 BMC Genet. 9:74 and refs therein
Omm5074/i	CA348721	TCG CTT TGG GTA GAA GTT GCC TTT AAC	AAC ATT AAG AAC GAG TGG AAT CAC GC	54	Rexroad et al. 2008 BMC Genet. 9:74 and refs therein
Omm5074/ii	CA348721	TCG CTT TGG GTA GAA GTT GCC TTT AAC	AAC ATT AAG AAC GAG TGG AAT CAC GC	54	Rexroad et al. 2008 BMC Genet. 9:74 and refs therein
Omm5075	CA348807	AGA TTC ACC ACG TAT CAC GGA ATG	TCT TCA CAT CCT ACT CAA TGA TCG ACC	54	Rexroad et al. 2008 BMC Genet. 9:74 and refs therein
Omm5088	CA348759	ATC TCT CGT CTT TCC TGT CTT CGT	ACT CTG GCT GTG CAT TGT GG	54	Rexroad et al. 2008 BMC Genet. 9:74 and refs therein
Omm5095	CA348914	GGG ATG TTC AAG TAG CAT GA	ATC TGT ACA CAA TGG CAA CAC	54	Rexroad et al. 2008 BMC Genet. 9:74 and refs therein
Omm5106/i	CA348902	GGT ATG ATG CCT CTG AAT GAA CAG TAT	ACC AGT TGG TGT TTA ACT CAT ATC AGC	58	Rexroad et al. 2008 BMC Genet. 9:74 and refs therein
Omm5106/ii	CA348902	GGT ATG ATG CCT CTG AAT GAA CAG TAT	ACC AGT TGG TGT TTA ACT CAT ATC AGC	58	Rexroad et al. 2008 BMC Genet. 9:74 and refs therein
Omm5107	CA348985	AGA GCA ACA AAT CCA CGT GAG	ATC AGC CAT AAC TGC CAT ACT GTA	54	Rexroad et al. 2008 BMC Genet. 9:74 and refs therein
Omm5108	CA349062	ACA CTA TCC CAT AGT TGA CTG ACG	CTG GAG AAA TGT GGC ACA ATA A	54	Rexroad et al. 2008 BMC Genet. 9:74 and refs therein
Omm5113	CA349018	TCG GTA ACA AGT CCT CTA GAC CAC A	CAG AGA CCT AGA CTG AGT CAT GTC CTG	54	Rexroad et al. 2008 BMC Genet. 9:74 and refs therein
Omm5126	CO805128	CAC ACT ATT TGG GAC GCA CA	CCC AAC AGT TGA GTC TCC ATA GTT	54	Rexroad et al. 2008 BMC Genet. 9:74 and refs therein
Omm5133	BV211864	TGAATAGCATGGCACACTC	CACCATAGGAAATTGACCC	54	Rexroad et al. 2008 BMC Genet. 9:74 and refs therein
Omm5137	BV211866	TGTTCGTGCTGGAGTACC	GGAAGTCTGCAGGCTAGG	60	Rexroad et al. 2008 BMC Genet. 9:74 and refs therein
Omm5138	BV211867	AGGAGAAGGAGATACAACGC	GGCAGAGGGAGACAGTAAAT	58	Rexroad et al. 2008 BMC Genet. 9:74 and refs therein
Omm5149	BV211877	CTGCATGTTGCCTTATCCAG	GCTTCGATGCCAACTTAAAC	54	Rexroad et al. 2008 BMC Genet. 9:74 and refs therein
Omm5162	BV211890	GATACTGTGCAGATTCCGAATG	GCGCTTCAATGTTACGATTACC	54	Rexroad et al. 2008 BMC Genet. 9:74 and refs therein
Omm5168	BV211896	CTCTTTGCCAGTCCACAC	GGACAAAGACAGGTCTGC	62	Rexroad et al. 2008 BMC Genet. 9:74 and refs therein
Omm5174	BV211900	CCAATAGAACAGTCCCGAAATG	ACTAAGCCATACGTGGAACCAT	60	Rexroad et al. 2008 BMC Genet. 9:74 and refs therein
Omm5175	BV211901	AATGGCAATGGATAGTGG	CCTCGACTTGTGTTGGAT	60	Rexroad et al. 2008 BMC Genet. 9:74 and refs therein
Omm5189	BV211913	GTGAGACCACCCATCAATAGC	CACAGGAGAAGGAATGGTAGA	54	Rexroad et al. 2008 BMC Genet. 9:74 and refs therein
Omm5194	BV211916	CAATTTCGGACAGGTAACTGG	ACGGAACAGAGTGGTAATCAC	54	Rexroad et al. 2008 BMC Genet. 9:74 and refs therein
Omm5255	CA344270	CACACTTCCTGGACCACT	ACTAGGGATTTCGTTGCT	54	Rexroad et al. 2008 BMC Genet. 9:74 and refs therein
Omm5265	BV211980	CCGGAGACACACTACGAC	CAGAGACCTCGGAACAAC	61	Rexroad et al. 2008 BMC Genet. 9:74 and refs therein
Omm5306	BV212015	TCCTGTCTGCTCATGGTC	ACACGAGATTTGGTTTGC	54	Rexroad et al. 2008 BMC Genet. 9:74 and refs therein
Omm5312	BV212021	ACTGTCAGCAGCAATACACT	CCCATTTTCTCTTGTCACAC	54	Rexroad et al. 2008 BMC Genet. 9:74 and refs therein
Omy1004UW	AY518327	AAA AGC AAG GCA CCA CAC TC	ACA TGC ACA CAC GCA AGT TA	54	Spies et al. 2005 Mol. Ecol. Notes 5: 278
Omy1009UW	AY518332	TGAGTAAAAAGGGGAAACAAGC	GCGAAAACACTCTGGCAAAT	54	Spies et al. 2005 Mol. Ecol. Notes 5: 278
Omy1011UW	AY518334	AACTTGCTATGTGAATGTGC	GACAAAAGTGACTGGTTGGT	54	Spies et al. 2005 Mol. Ecol. Notes 5: 278
Omy1015INRA	BV681423	AATGTGACGGGCAATCTACC	CCCACACAAACACTCAGTCC	54	Guyomard et al. 2006 BMC Genomics 7:302
Omy105DU		TGATCATTATATTACTTGACTG	AGAAGCTTTCTGATAGTCTG	62	Wright unpublished in Danzmann et al. 2005 Genome 48:6
Omy1090UW	AY505318	CCT CTG TCA GTT TGT TTA CAC CTG CG	AAT AGT GCT CAG CCG GGT CTG G	58	Spies et al. 2005 Mol. Ecol. Notes 5: 278
Omy10INRA		GATCCTCATACTGTACTTCTCC	CTCTTAGGCCAAACAAGGG	54	Gharbi et al. 2006 Genetics: 172: 2405
Omy1105INRA		ACACCGTGAGGTTTGTAGGG	GCTCTGTTCCACTTACCTTGG	58	Guyomard et al. 2006 BMC Genomics 7:302
Omy111DU		ATGATTTGCAAACAGTGCCTG	GTAGCAAATTCCTGCCCTGC	54	Wright unpublished in Danzmann et al. 2005 Genome 48:6
Omy1141INRA	CR372574	TGCACAGGAGTGTGAGTGG	CAGTGTTCGGAAACATGC	54	Guyomard et al. 2006 BMC Genomics 7:302
Omy1148INRA	BV681420	ATCTCTTCGTCCTGCTTTCC	CATCTGATCTCTGCCAATTCC	54	Guyomard et al. 2006 BMC Genomics 7:302
Omy1306INRA	BV681567	ACTGGATATGTTTGACTTGAGG	CAGTTACATGGGTGGATTGG	60	Guyomard et al. 2006 BMC Genomics 7:302
Omy1318INRA	BX303659	TGGACCAGTCTTAACCTAACC	GACTTCTACAGGCAAACAAACC	58	Guyomard et al. 2006 BMC Genomics 7:302
Omy1332INRA	BV681574	ACTGGGTTTATGGGACAAGC	AACAGCACAATGACAAACTAGG	54	Guyomard et al. 2006 BMC Genomics 7:302
Omy1333INRA/i	BV681575	AGACCCGAGACACTCTGACC	CCACCAAACAACACAAGACC	54	Guyomard et al. 2006 BMC Genomics 7:302
Omy1333INRA/ii	BV681575	AGACCCGAGACACTCTGACC	CCACCAAACAACACAAGACC	54	Guyomard et al. 2006 BMC Genomics 7:302
Omy1375INRA	BV681544	GTTAGCTCTAGCCACATTAGC	AGTGTTATGTACCTTTGGTTGG	62	Guyomard et al. 2006 BMC Genomics 7:302
Omy1394INRA	BV681621	TTAACTGAATAGGACTGGAAGG	TGCTGTCATCAAGACGAAGG	54	Guyomard et al. 2006 BMC Genomics 7:302
Omy1403INRA	BV681343	CCATGTTAGCGATTGTGTGG	TGGAGGTTGGTCCTTATTGG	60	Guyomard et al. 2006 BMC Genomics 7:302
Omy1428INRA	BV681615.	GGATGCTCTGTCGTATCTGG	GTTCATCCATCTTTCTGTAACC	54	Guyomard et al. 2006 BMC Genomics 7:302
Omy1508INRA	BV681628	ACTGACGTAATCATACACATGC	TCTGCTGTCCTGTCATGTCC	54	Guyomard et al. 2006 BMC Genomics 7:302
Omy1512INRA	BV681592	GAAGCGGAAGGTGAAATTAGG	TCATTGCATTTATTGGTTTGG	54	Guyomard et al. 2006 BMC Genomics 7:302
Omy16DIAS	AF239033	CACGAGGAGTGTTCTCAATG	AGTACTCTAACCACTAGGCTAC	54	Holm and Bendixen unpublished in Danzmann et al. 2005 Genome 48:6
Omy18INRA		GAGGCTCACATTGGCAGTC	CCATCTGTTCGGTGTCCG	54	Danzmann et al. 2005 Genome 48:6
Omy1INRA		CAACGGACATTTCATTGG	GGTGTTTATTGGGCTAAAGA	54	Gharbi et al. 2006 Genetics: 172: 2405
Omy21INRA/i		GCATTGGCGTAATCACAAGG	CTGACGGACATATCAGCCC	54	Gharbi et al. 2006 Genetics: 172: 2405
Omy26INRA/i		TATCACAGCCAAAATAGGGC	TGGGCGAATATGCACTCC	54	Gharbi et al. 2006 Genetics: 172: 2405
Omy28INRA		TTCCAACTTTAATGGTGTAGGG	CTCAAAGGTCTAGGCTTG	54	Danzmann et al. 2005 Genome 48:6
Omy2INRA		GATCAAAGGCCATGGCTGGG	TCGGTCACGTGTGCAGTCCC	54	Danzmann et al. 2005 Genome 48:6
Omy4DIAS	AF090389	GGGTTTGTGTGCACTGGAG	AGCCAGGCTGGTTATGATCT	60	Holm and Brusgaard 1999 Animal Genetics 30:162
Omy6INRA		CACACACCACTGTGTCGCC	CTTGACTACCTTACTTCACACC	54	Danzmann et al. 2005 Genome 48:6
Omy7INRA		CAAGGAATGGCACAGCTTG	TTAAGTTTTGCCTAGATAAGGG	54	Danzmann et al. 2005 Genome 48:6
OmyFGT09TUF		GGAACACCAAATGCTAGGGA	AGAGACAGCCAATCTCTGCTG	54	Danzmann et al. 2005 Genome 48:6
OmyFGT14TUF		TGAGACTCAACAGTGACCGC	AGAGGGTTACACATGCACCC	54	Danzmann et al. 2005 Genome 48:6
OmyFGT18TUF/i		AAGTGTTGGCCTCAGACCTG	GAGCTCCCTCCTCAGAATACC	54	Danzmann et al. 2005 Genome 48:6
OmyFGT18TUF/ii		AAGTGTTGGCCTCAGACCTG	GAGCTCCCTCCTCAGAATACC	54	Danzmann et al. 2005 Genome 48:6
OmyFGT19TUF		TTTCTGACTGGGCAACAGTG	ATCAGCCTAGAAAAACACTGGG	54	Danzmann et al. 2005 Genome 48:6
OmyFGT20TUF		TCACAACACTCTTTTGGAAGAAA	TATTCCACTGTAGGATGCATGC	54	Danzmann et al. 2005 Genome 48:6
OmyFGT22TUF		AACACCCCGCTCTACATGAC	TGTGCTAACAGACAGGCTGG	54	Danzmann et al. 2005 Genome 48:6
OmyFGT23TUF/ii		ATTCGTGCGTGTGTACGTGT	CTATTGGGGGTTGTGTTCTCA	54	Danzmann et al. 2005 Genome 48:6
OmyFGT25TUF		GTCGCAGTCTGAACTCACCA	CAGGTGGTTGTGTGTCCTTG	54	Danzmann et al. 2005 Genome 48:6
OmyFGT25TUF/ii		GTCGCAGTCTGAACTCACCA	CAGGTGGTTGTGTGTCCTTG	54	Danzmann et al. 2005 Genome 48:6
OmyFGT26TUF/ii		CTGGAGGGTTCCAACAAAGA	AGATAAATGCAGAGGAGAGGTG	54	Danzmann et al. 2005 Genome 48:6
OmyFGT27TUF		AATATATCCCCCTCTCACCACC	TACCCTTGTCAGTAGGTCACCA	54	Danzmann et al. 2005 Genome 48:6
OmyFGT28TUF		TTTGAAAGAGGGTTCTCAAAGG	ACACACGCACAGACGCAT	54	Danzmann et al. 2005 Genome 48:6
OmyFGT30TUF		GAAACACGTCTGGGGTCAGT	GTGTGGAACCCAACAGGC	54	Danzmann et al. 2005 Genome 48:6
OmyRGT8TUF	AB081328	AGAAGAGAATGAGAGGGAGGG	CCACCCAGCAGATGTTAGCT	54	Ozaki et al. 1999 Animal Genetics 30:382
OmyRGT9TUF	AB087590	GGTCCTTCTCCTCTCCGC	TGCTCCCAGTTCAATCAGC	54	Sakamoto et al. 2000 Genetics 155:1331
OmyRGT10TUF	AB031198	TGAAAGTCATGTCAGAGTGCTC	CAATCTCAGAATTCACCCAGC	54	Khoo et al. 2000 Animal Genetics 31:68
OmyRGT12TUF	AB087591	TGAAGACGTTGTGGCTCCTA	CAAAGCACCTGGCCTGTAAT	54	Sakamoto et al. 2000 Genetics 155:1331
OmyRGT14TUF	AB087593	CCTGGCTCTGTTACCTGTCTG	ATCAATAAACCGCAAATGGG	54	Sakamoto et al. 2000 Genetics 155:1331
OmyRGT15TUF		GATCACCGTGTAGGGCTT	ACTATGCCAATGAAATGGAAGG	54	Danzmann et al. 2005 Genome 48:6
OmyRGT21TUF	AB087596	CCCTGAACCAGATGGCAC	TCATTAGCTGGGATTCCGAC	54	Sakamoto et al. 2000 Genetics 155:1331
OmyRGT29TUF	AB087599	CACCGTGAGAGGACACATTG	CCACTTGCCATGTAGACCCT	54	Sakamoto et al. 2000 Genetics 155:1331
OmyRGT31TUF/ii	AB087601	TCTATGGAAGGTTCTGTTTGCA	TTCCCCAACCCTCTCCTC	54	Sakamoto et al. 2000 Genetics 155:1331
OmyRGT39TUF	AB087607	TAAGCGCATGACTGAACAGG	TATGTGACCCCGACCAAATT	54	Sakamoto et al. 2000 Genetics 155:1331
OmyRGT40TUF	AB087608	GCAGATAAGGCACCAACCAT	TATGCTTAGAGCCCCCTGTG	54	Sakamoto et al. 2000 Genetics 155:1331
OmyRGT43TUF	AB087610	TTACTGTGCATCCTACAGGCC	CATTGCTCATTCATCCCTGA	54	Sakamoto et al. 2000 Genetics 155:1331
OmyRGT46TUF	AB087612	TCAGAAATCCAGCCAAAACC	GACGCAAAGAGAGTTCAGTGG	54	Sakamoto et al. 2000 Genetics 155:1331
One102ADFG	AF274518	CATGGAGAAAAGACCAATCA	TCACTGCCCTACAACAGAAG	54	Olsen et al. 2000. Mol. Ecol. 9:2185
One111ADFG	AF274527	ATGACCAAGGAGCTTCTGC	TATCCAGGTACTCCACTGGC	54	Olsen et al. 2000. Mol. Ecol. 9:2185
One13	U56713	TCATACCCCATGCCTCTTCTGTT	GATGAGTGAAAGAGAGGGAGCGA	54	Scribner et al. 1996. Can J Fish Aquat Sci 53:833
One14	U56714	AGAAACATGAGAACAGTCTAGGT	CCTTATGAGTTTGGTCTCCATGT	54	Scribner et al. 1996. Can J Fish Aquat Sci 53:833
One18	U56718	ATGGCTGCATCTAATGGAGAGTAA	CTCAGCACTGTCATTAGGGT	54	Scribner et al. 1996. Can J Fish Aquat Sci 53:833
One2	U56700	GGTGCCAAGGTTCAGTTTATGTT	CAGGAATTTACAGGACCCAGGTT	54	Scribner et al. 1996. Can J Fish Aquat Sci 53:833
One5	AH003602	AACACACCAGCTGTGAAAACAAA	TGTCTATCGCCAATCTCTCTGCT	54	Scribner et al. 1996. Can J Fish Aquat Sci 53:833
One6	U56706	CAGAGTGGCCTAGATGCTTTAAT	CCACACACCAAATCCTACCCTTA	54	Scribner et al. 1996. Can J Fish Aquat Sci 53:833
One8	U56708	AACATTCTGGGATGACAGGGGTA	CTGTTCTGCTCCAGTGAAGTGGA	54	Scribner et al. 1996. Can J Fish Aquat Sci 53:833
Ots02ESFU	CB485025	CAAAACCAGGTACACCATTT	GCAAGACTCTCCACAATAGG	54	Wright et al. 2007 Animal Genetics 39:84
Ots06ESFU	CX351581	GACATACGCCTAGTTTCCTG	CATGGTGGATCAGCTTTAAT	58-62	Wright et al. 2007 Animal Genetics 39:84
Ots100SSBI	AF069074	TGAACATGAGCTGTGTGAG	ACGGACGTGCCAGTGAG	54	Nelson and Beacham 1999 Anim. Genet. 30:228
Ots102SSBI	AF069675	AGGATCCAATAAGGAGTGATA	ACTAGGTATCCCCTTAACCA	54	Nelson and Beacham 1999 Anim. Genet. 30:228
Ots103		AGGCTCTGGGTCCGTG	GACATAGCGTTCAGCACAG	54	Small et al. 1998 Mol. Ecol. 7:141
Ots104SSBI	AF069676	GCACTGTATCCACCAGTA	GTAGGAGTTTCATTTGAATC	52	Nelson and Beacham 1999 Anim. Genet. 30:228
Ots105SSBI	AF069677	GAGGATCTATCAACATTATC	GCAGCACCAGCTTCCC	54	Nelson and Beacham 1999 Anim. Genet. 30:228
Ots107SSBI	AF069679	ACAGACCAGACCTCAACA	ATAGAGACCTGAATCGGTA	52	Nelson and Beacham 1999 Anim. Genet. 30:228
Ots108SSBI	AF069680	TTTCTATTAGTCTGTCACTAC	TGGCAAGGAGAGACAGAGGG	54	Nelson and Beacham 1999 Anim. Genet. 30:228
Ots10ESFU	CX351795	CAAAACCAGGTACACCATTT	TCCTCTTCTGTTGGGAGTAA	58-62	Wright et al. 2007 Animal Genetics 39:84
Ots1BML	AF107029	GGAAAGAGCAGATGTTGTT	TGCTTTATCTGCTGCTTCA	54	Banks et al. 1999 J Hered. 90:281
Ots201	AJ534366	CAGGGCGTGACAATTATGC	TTGGACATCTGCGTTGC	54	Greig et al. 2003 Molec. Ecol. Notes 3:376
Ots204	AJ534360	CTGGCTAAGGTGTATGTAAACTTCC	CAGTATGTCAAGAAAGGGTCGAG	54	Greig et al. 2003 Molec. Ecol. Notes 3:376
Ots206	AJ534365	AATCAGGCCCGAGGAAGAGC	ATGGGAGCATGCACACGGACAG	54	Greig et al. 2003 Molec. Ecol. Notes 3:376
Ots208	AF393187	GGATGAACTGCAGCTTGTTATG	GGCAATCACATACTTCAACTTCC	54	Greig et al. 2003 Molec. Ecol. Notes 3:376
Ots209	AJ534367	CCAAGTGACCTGCTGTGTAGTTAC	TCTCAGTTGGACAGTGTAACAGC	54	Greig et al. 2003 Molec. Ecol. Notes 3:376
Ots211	AJ534361	TAGGTTACTGCTTCCGTCAATG	GAGAGGTGGTAGGATTTGCAG	54	Greig et al. 2003 Molec. Ecol. Notes 3:376
Ots212	AJ534362	TCTTTCCCTGTTCTCGCTTC	CCGATGAAGAGCAGAAGAGAC	54	Greig et al. 2003 Molec. Ecol. Notes 3:376
Ots2BML	AF107030	ACACCTCACACTTAGA	AATATCCTTCACACTG	54	Banks et al. 1999 J Hered. 90:281
Ots3BML	AF10703	CACACTCTTTCAGGAG	CTTCCATTGTGATTCT	54	Banks et al. 1999 J Hered. 90:281
Ots4BML	AF107032	GACCCAGAGCACAGCACAA	GGAGGACACATTTCAGCAG	54	Banks et al. 1999 J Hered. 90:281
Ots500NWFSC	AY042690	AACTCCTGGACAAACCTCG	TGACCCTGCCCATAACAC	54	Naish and Park 2002. Anim. Genet. 33:312
Ots501NWFSC	AY042691	TTTCATCACATCAGCAGCT	GTACTCGGTTTCATTTGATC	54	Naish and Park 2002. Anim. Genet. 33:312
Ots502NWFSC	AY042692	GTAATGTGGGAAGAGTTGG	TTATCCCTTTCTCTTTCTCTC	54	Naish and Park 2002. Anim. Genet. 33:312
Ots503NWFSC	AY042693	ATCCCTGTTCTCCTCTTTAC	CATTGCACACCACACATAC	54	Naish and Park 2002. Anim. Genet. 33:312
Ots504NWFSC	AY042694	GAAAGAGCGAGAGGGAGTG	AACAGGGAAATGCCAAATC	54	Naish and Park 2002. Anim. Genet. 33:312
Ots506NWFSC	AY042696	GAAGGATAGACGATGTGTGC	TGCAACATAATAGACACTCCC	54	Naish and Park 2002. Anim. Genet. 33:312
Ots507NWFSC	AY042697	AGAGAGGACTAGGAATGGG	TCACTCTCACTAACTCTGCC	54	Naish and Park 2002. Anim. Genet. 33:312
Ots508NWFSC	AY042698	AGGTGTCTGCCCTGAGAG	CATAGTTGAGCCATTGGG	54	Naish and Park 2002. Anim. Genet. 33:312
Ots509NWFSC	AY042699	GGGATGGGAGTTTACCTC	GTTCTTCAAATTCAAACTGG	54	Naish and Park 2002. Anim. Genet. 33:312
Ots513NWFSC	AY042703	CCCCAGCCCAACTAGAAC	GGCCAAGGAGCTAGGGGA	54	Naish and Park 2002. Anim. Genet. 33:312
Ots515NWFSC	AY042705	ACAGTGATGGAGCTTGATTC	ACGATTTCTATTTGTCTCCG	54	Naish and Park 2002. Anim. Genet. 33:312
Ots516NWFSC	AY042706	TACGGTTATCTCTCAAAGC	TTGACATATTGTGTGTGATG	54	Naish and Park 2002. Anim. Genet. 33:312
Ots517NWFSC	AY042707	TATTCACAGCACAACAGGAC	CTGCGCACTGATTTATTATAG	54	Naish and Park 2002. Anim. Genet. 33:312
Ots518NWFSC	AY042708	CTATCTCCCTCGCAACTAAC	GCCCTTTGAATTGTAGAGAG	54	Naish and Park 2002. Anim. Genet. 33:312
Ots519NWFSC	AY042709	ATTGAGAGAGAAAGATAGAAGC	GTACCACAGACATAAAACACTG	54	Naish and Park 2002. Anim. Genet. 33:312
Ots520NWFSC	AY042710	AGAGTGCAAGGCGAGTATTC	CTTGACAGCAGGTAACCATG	54	Naish and Park 2002. Anim. Genet. 33:312
Ots521NWFSC	AY042711	AAGAGAAAGTGTGAGGGAGAG	AGGGAAATTAGGAGACCAAG	54	Naish and Park 2002. Anim. Genet. 33:312
Ots522NWFSC	AY042712	GAAAGGAAATGGAGGAAAC	CCCAGAGTTCAGTGTTATCTC	54	Naish and Park 2002. Anim. Genet. 33:312
Ots523NWFSC	AY042713	GTACGAGAGAGAGAACATGAGG	TAACGGAGGGAATGATGC	54	Naish and Park 2002. Anim. Genet. 33:312
Ots524NWFSC	AY042714	GGCCTACAAACTTGAGTCAG	GTGAGACAGGAAGTGGCAG	54	Naish and Park 2002. Anim. Genet. 33:312
Ots526NWFSC/i	AY042716	CAGCAGGAAGATGATGAAG	ACAACTCCTAATGGCAGATAC	54	Naish and Park 2002. Anim. Genet. 33:312
Ots526NWFSC/ii	AY042716	CAGCAGGAAGATGATGAAG	ACAACTCCTAATGGCAGATAC	54	Naish and Park 2002. Anim. Genet. 33:312
Ots527NWFSC	AY042717	ATGAGACCGCCTGTAAAC	AACACATCAATAACACTGTCTG	54	Naish and Park 2002. Anim. Genet. 33:312
Ots528NWFSC	AY042718	CCATGGCAGTTTCGATAG	TGGTCAGTTGACTAATCGC	54	Naish and Park 2002. Anim. Genet. 33:312
Ots529NWFSC	AY042719	CTGGTCAAACGCTCATCC	CCAACACCACTTTCCATCAG	54	Naish and Park 2002. Anim. Genet. 33:312
Ots530NWFSC	AY042720	GGGTTAGTCACAGAGGTCAG	GGTTAGGGTTGATAGAAGGAC	54	Naish and Park 2002. Anim. Genet. 33:312
Ots531NWFSC	AY042721	TACGCCAGGAGAAAGACG	TCCACTCTGTAGCCTTGACC	54	Naish and Park 2002. Anim. Genet. 33:312
Ots533NWFSC	AY042723	TTCACCTCCTTCCATCTTTC	TTAATGGGTGTCTGACTATGG	54	Naish and Park 2002. Anim. Genet. 33:312
Ots534NWFSC	AY042724	TCTGTGATTTCCCTGTGC	AGACCATGGATGACATCATC	54	Naish and Park 2002. Anim. Genet. 33:312
OtsG243UCD	AF393191	TTATTAAACTGCACTGTCTAACTACA	GTATGCAGCAAGCCAGGTG	54	Williamson et al. 2002. Mol. Ecol. Notes 2:17
OtsG249UCD	AF393192	TTCTCAGAGGGTAAAATCTCAGTAAG	GTACAACCCCTCTCACCTACCC	54	Williamson et al. 2002. Mol. Ecol. Notes 2:17
OtsG3UCD	AF393184	GGACAGGAGCGTCTGCTAAATGACTG	GGATGGATTGATGAATGGGTGGG	54	Williamson et al. 2002. Mol. Ecol. Notes 2:17
OtsG409UCD	AF393196	GTAGCCATTTGTGTCACCATCATT	CATTCTCCTGCCTCACAGAGTTTA	52	Williamson et al. 2002. Mol. Ecol. Notes 2:17
OtsG422UCD	AF393197	GCTTGCTCGCTCAATCTTCTTATT	GAGGCAATGAGGGAGGATGGTGAG	54	Williamson et al. 2002. Mol. Ecol. Notes 2:17
OtsG423UCD/i	AF393198	AGGCCTGCCAGGCACTAAAGGTAT	GCAAGCAAACATGTAGCTTCATGG	52	Williamson et al. 2002. Mol. Ecol. Notes 2:17
OtsG423UCD/ii	AF393198	AGGCCTGCCAGGCACTAAAGGTAT	GCAAGCAAACATGTAGCTTCATGG	52	Williamson et al. 2002. Mol. Ecol. Notes 2:17
OtsG432UCD	AF393198	AGGCCTGCCAGGCACTAAAGGTAT	GCAAGCAAACATGTAGCTTCATGG	54	Williamson et al. 2002. Mol. Ecol. Notes 2:17
OtsG474UCD	AF393200	TTAGCTTTGGACATTTTATCACAC	CCAGAGCAGGGACCAGAAC	52	Williamson et al. 2002. Mol. Ecol. Notes 2:17
OtsG68UCD	AF393187	TATGAACTGCAGCTTGTTATGTTAGT	CATGTCGGCTGCTCAATGTA	54	Williamson et al. 2002. Mol. Ecol. Notes 2:17
OtsG78bUCD	AF393188	GTCCCTTGAATTGAATTGATTAGA	CAGCCTACTGCAGTTCAATAGACT	54	Williamson et al. 2002. Mol. Ecol. Notes 2:17
OtsG83UCD	AF393189	TAGCCCTGCACTAAAATACAGTTC	CATTAATCTAGGCTTGTCAGCAGT	54	Williamson et al. 2002. Mol. Ecol. Notes 2:17
OtsG85UCD	AF393190	CAATGTCAGCACTGACTTAAT	GGATGTTGTTCCTAATGTTTT	54	Williamson et al. 2002. Mol. Ecol. Notes 2:17
Ssa103NHV/i	AF256746	GCTGTGATTTCTCTCTGC	AAAGGTGGGTCCAAGGAC	54	Thorsen et al. 2005 BMC Genomics 6:50
Ssa119NVH/i	AF256759	AGGAAGTCACCATCAGTC	GATCATTGGGTTAAGTCTG	54	Thorsen et al. 2005 BMC Genomics 6:50
Ssa119NVH/ii	AF256759	AGGAAGTCACCATCAGTC	GATCATTGGGTTAAGTCTG	54	Thorsen et al. 2005 BMC Genomics 6:50
Ssa197DU	U43694	GGGTTGAGTAGGGAGGCTTG	TGGCAGGGATTTGACATAAC	54	O'Reilly et al. 1996 Can J Fish Aquat Sci 53:2292-2298
Ssa20.19NUIG		TCAACCTGGTCTGCTTCGAC	CTAGTTTCCCCAGCACAGCC	58	Powell unpublished in Danzmann et al. 2005 Genome 48:6
Ssa289DU	AU075118	CTTTACAAATAGACAGACT	TCATACAGTCACTATCATC	54	McConnell et al. 1995 Can J Fish Aquat Sci 52:1863-1872
Ssa85DU	U43692	AGGTGGGTCCTCCAAGCTAC	ACCCGCTCCTCACTTAATC	54	McConnell et al. 1995 Can J Fish Aquat Sci 52:1863-1872
SSOSL32	Z69642	CTGTATACTATGGTGGTGGCT	TTATGTCAGACCAGGTGGCTA	54	Slettan et al. 1997 Heredity 78: 620
Str11INRA		ATGACGTGGTTATAATAGTGGG	ATAACACTGTTGAATGTTCGG	54	Gharbi et al. 2006 Genetics: 172: 2405
Str2INRA		GGTGGCCTGGGTATAGCC	GGTGTCGTTCAGCTGTAGCG	54	Gharbi et al. 2006 Genetics: 172: 2405
Str60INRA	AB001057	CGGTGTGCTTGTCAGGTTTC	GTCAAGTCAGCAAGCCTCAC	54	Estoup et al. 1996 Heredity 71, 488-496
Str73INRA	AB001056	CCTGGAGATCCTCCAGCAGGA	CTATTCTGCTTGTAACTAGACCTA	54	Estoup et al. 1996 Heredity 71, 488-496
