# Supplementary material for: Comparative Genome Mapping Between Chinook Salmon (Oncorhynchus tshawytscha) and Rainbow Trout (O. mykiss) Based on Homologous Microsatellite Loci
Source: G3 (Bethesda). 2013 Oct 29;3(12):2281–8. doi: 10.1534/g3.113.008003 (PMC3852389; doi:10.1534/g3.113.008003)
Supplement: Supporting Information [file supp_g3.113.008003_TableS2.zip › TableS2.ods]

## Sheet: S2_Marker_LG_assignment
Chinook Linkage Group (LG)	Marker	Female Map	Male Map	Omy Linkage Group	RT Linkage group	Danzmann RT LG	Guyomard RT LG	Rexroad Omy LG	McClelland Coho LG
Ck01	Omm1012		CkM01	15q	7q	7	7q	15c	0
Ck01	Omm1028/ii		CkM01	21c	15c	0	15c	21qc	0
Ck01	Omm1077/i	CkF01b	CkM01	15q	7q	7	7q	0	0
Ck01	Omm1318/ii	CkF01b		15q	7q	7	0	15q	0
Ck01	Omy7INRA	CkF01a	CkM01	15c	7c	7	7qc	15c	0
Ck01	Ots533NWFSC	CkF01a		0	0	0	0	0	20
Ck01	sex		CkM01	0	0	0	0	0	0
Ck02	Omm1001	CkF02a	CkM02a	12p	9p	0	0	12p	0
Ck02	Omm1121/ii	CkF02b	CkM02b	12c	9q	0	9q	12cq	7
Ck02	Omm1130	CkF02a	CkM02b	12p	9p	0	9p	12p	0
Ck02	Omm1218/i	CkF02c		12q	9q	9 or 2	9q	0	0
Ck02	Omm1268		CkM02b	12q	9q	9	0	12q	0
Ck02	Omm1274/ii	CkF02c		12q	9q	9 or 2	9q	0	0
Ck02	Omm1671		CkM02b	13q	2q	0	0	13q	0
Ck02	Omm5007		CkM02b	12p	9p	0	9p	12p	7
Ck02	Omm5008	CkF02a	CkM02a	12p	9p	0	9p	12p	7
Ck02	Omm5063	CkF02b		12q	9q	0	0	12cq	7
Ck02	Omy1004UW	CkF02b	CkM02b	12c	9p	9	9p	12cp	0
Ck02	Omy1009UW	CkF02a	CkM02b	12p	9p	9	9p	12p	0
Ck02	OmyFGT18TUF/i	CkF02c	CkM02b	12p(h)	9q	9 or 2	9q	2p	0
Ck02	OmyFGT28TUF	CkF02b	CkM02b	12q	9q	9 or 13	9q	12q or 28	0
Ck02	OmyFGT30TUF	CkF02b		0	0	0	0	0	0
Ck02	One14	CkF02a	CkM02b	12p	9p	9	0	12p	0
Ck02	Ots107SSBI	CkF02a	CkM02b	12p	9p	0	9p	0	7
Ck02	Ots524NWFSC	CkF02b	CkM02b	12q	9q	0	9q	0	0
Ck02	Str73INRA	CkF02b		12	9	9	0	0	0
Ck03	Ogo4UW	CkF03	CkM03	15	7p	7	7p	0	0
Ck03	Omm1417	CkF03		15p	7p	0	0	15p	0
Ck03	Omm1580		CkM03	15p	7p	0	0	15p	0
Ck03	Omm1649	CkF03		15p	7p	0	0	15p	0
Ck03	Omy1105INRA	CkF03	CkM03	15p	7p	0	7p	0	0
Ck03	OmyFGT26TUF/ii		CkM03	15c	7c	7	0	15pc	0
Ck04	Ocl8UW	CkM04		11p	19p	19	19p	0	0
Ck04	Omm1145		CkM04	9c	21q	0	21q	9qc	0
Ck04	Omm1367	CkF04b	CkM04	9q	21q	0	21q	9q	19
Ck04	Omm1824	CkF04a		9c	21q	0	21q	9qc	0
Ck04	Omy10INRA	CkF04b	CkM04	9q	21q	21	21q	0	0
Ck04	OmyFGT27TUF	CkF04a	CkM04	9q	21q	21	21q	9qc	0
Ck04	Ots211	CkF04a	CkM04	0	0	0	0	0	13
Ck04	Ots3BML	CkF04b	CkM04	0	0	0	0	0	0
Ck04	Ots503NWFSC	CkF04b	CkM04	0	0	0	0	0	0
Ck04	Ssa197DU	CkF04b	CkM04	9	21	21	0	0	0
Ck05	CA048828	CkF05b		0	0	0	0	0	0
Ck05	Omm1016/ii	CkF05a	CkM05	3p	31p	0	0	3p	0
Ck05	Omm1053	CkF05b	CkM05	3q	31q	31	31q	3q	0
Ck05	Omm1080	CkF05b	CkM05	3q	31q	31	0	3q	0
Ck05	Omm1138	CkF05a	CkM05	3p	31p	0	31p	3p	0
Ck05	Omm5024	CkF05b		3q	31q	0	0	3q	0
Ck05	Omm5062/ii		CkM05	3p	31p	27	0	3c or 2	5
Ck05	One102ADFG		CkM05	3c	31c	31 or 27	31p	0	5
Ck05	Ots06ESFU			0	0	0	0	0	0
Ck05	Ots519NWFSC		M05
Ck05	Ots526NWFSC/i		CkM05	3p	31p	31	31p	0	5
Ck05	OtsG423UCD/ii	CkF05a	CkM05	0	0	0	0	0	0
Ck05	OtsG432UCD	CkF05b	CkM05	0	0	0	0	0	0
Ck06	GTH2B	CkF06	CkM06	0	0	0	0	0	0
Ck06	Omm1135	CkF06	CkM06	20q	17q	0	0	20q	17
Ck06	Omm1360	CkF06	CkM06	20q	17q	17	17q	20q	17
Ck06	Omm1509		CkM06	20q	17q	0	0	20q	0
Ck06	Omm5044	CkF06	CkM06	20p	17p	0	0	20p	0
Ck06	Omm5050	CkF06		20q	17q	0	0	20q	0
Ck06	Omm5149	CkF06	CkM06	20q	17q	0	17q	20q	0
Ck06	Omm5189	CkF06	CkM06	20q	17q	0	0	20q	0
Ck06	OtsG422UCD	CkF06	CkM06	20p	17p	17	17p	0	17
Ck06	OtsG85UCD	CkF06	CkM06	20p	17p	17	17p	0	0
Ck06 (putative)	Omm1429	CkF06 (putative)		20c	17c			20qc
Ck07	Ocl1UW		CkM07	27	11	11	11	0	0
Ck07	Omm1154		CkM07	27	11	0	11	27	3
Ck07	Omm1290	CkF07b	CkM07	18q	0	16	0	18q	0
Ck07	Omm3066/i	CkF07b	CkM07	18q	16q	0	0	14 p or 18q	0
Ck07	Omm5033	CkF07b	CkM07	18c	16c	16	0	18qc	19
Ck07	Omy1011UW	CkF07a	CkM07	27	11	11	0	0	3
Ck07	Omy6INRA	CkF07b	CkM07	18q	16q	16	0	0	0
Ck07	OmyFGT14TUF	CkF07a		27	11	11	0	0	0
Ck07	Ots515NWFSC	CkF07a		27	11	11	11	0	0
Ck07	Ots518NWFSC		CkM07	0	16q	0	16q	0	0
Ck07	Ots520NWFSC	CkF07b	CkM07	27c	11c	11	11c	0	0
Ck07	Str2INRA		CkM07	18q	16q	16	0	0	0
Ck08	CA054538	CkF08	CkM08	6c	10q	0	0	6qc	0
Ck08	Ocl9UW	CkF08		0	0	0	0	0	0
Ck08	Omm1111	CkF08	CkM08	6(h)	10(h)	0	0	26	10
Ck08	Omm1197/i	CkF08		6	10q	10 and 18	0	0	18
Ck08	Omm1213	CkF08	CkM08	6q	10q	10	0	0	0
Ck08	Omm1215		CkM08	6q	10q			6q and 26
Ck08	Omm1294	CkF08	CkM08	6q	10q	0	10q and 18	6qc	10
Ck08	Omm1393	CkF08	CkM08
Ck08	Omm5013	CkF08	CkM08	6p	10p	0	0	6p	10
Ck08	Omm5306	CkF08		6p	10p	0	10p	6p	0
Ck08	Omy105DU	CkF08	CkM08	6p	10p	10	0	6p	10
Ck08	Omy1141INRA	CkF08	CkM08	6p	10p	0	10p	0	0
Ck08	Omy1332INRA	CkF08	CkM08	6p	10p	0	10p	0	0
Ck08	Omy1394INRA	CkF08	CkM08	6p	10p	0	10p	0	0
Ck08	OmyFGT09TUF	CkF08		6	10	10	0	0	0
Ck08	One111ADFG	CkF08	CkM08	6p	10p	10	10p	0	0
Ck08 (putative)	OtsG3UCD	CkF08 (putative)	CkM08 (putative)	6q	10q	10	0	0	10
Ck08 (putative)	OtsG474UCD	CkF08 (putative)	CkM08 (putative)	0	0	0	0	0	0
Ck09	Ogo1UW		CkM09	14q	3q	3	3pc	14qc	2
Ck09	Ogo2/iUW	CkF09a	CkM09	14c	3c	3 and 25	3q and 25c	14q and 25t	0
Ck09	Omm1297	CkF09b		14q	3q	3	0	14q	0
Ck09	Omm1312	CkF09a	CkM09	14q	3q	3	3pc	14q	0
Ck09	Omm5126	CkF09b		9p	21p	0	0	9p and 27	0
Ck09	Omm5174	CkF09b		14q	3q	0	3q	14q	0
Ck09	Omy26INRA/i		CkM09	14q	3q	3	0	0	0
Ck09	One8	CkF09b	CkM09	0	0	0	0	0	0
Ck10	Oki23	CkF10b	CkM10	0	0	0	10c	0	13
Ck10	Oki3	CkF10b	CkM10	0	0	0	0	0	0
Ck10	Omi66TUF		CkM10	24	26	26	26	24	0
Ck10	Omm1013	CkF10a	CkM10	18p	16p	16	16pc	18p	0
Ck10	Omm1088	CkF10a	CkM10	18p	16p	16	16p	18p	0
Ck10	Omy111DU		CkM10	24	26	26	26	0	0
Ck10	Omy1318INRA	CkF10a		18p	16p			16p
Ck10	OmyRGT20TUF			0	0	0	0	0	0
Ck10	OmyRGT39TUF	CkF10b	CkM10	24	26	26	26	24	13
Ck10	Ots500NWFSC		CkM10	0	0	0	0	0	0
Ck10	Ots508NWFSC	CkF10b	CkM10	0	0	0	0	0	0
Ck10	Ssa119NVH/i	CkF10a	CkM10	18p	16p	0	0	18p	0
Ck10	SSOSL32	CkF10b	CkM10	24	26	26	26	24	0
Ck10	Str60INRA		CkM10	18	16	16 or 12	0	0	0
Ck11	Omi134TUF		CkM11	5q	8c	8	8c	0	0
Ck11	Omm1069	CkF11b	CkM11	8p	23p	0	23p	8p	0
Ck11	Omm1358	CkF11b	CkM11	8p	23p	0	0	8p	0
Ck11	Omm1459	CkF11	CkM11	8p	23p		23p	8p
Ck11	Omm3032		CkM11	5c	8c	0	0	5qc	0
Ck11	Omm3107	CkF11a		8p	23p	0	0	8p	0
Ck11	Omm5025		CkM11	5q	8q	8	0	5q	0
Ck11	Omm5058		CkM11	8p	23p	0	0	8p	0
Ck11	Omm5265		CkM11	5q	8q	0	0	5q	0
Ck11	Omy18INRA		CkM11	5c	8c	0	8c	0	0
Ck11	OmyRGT10TUF	CkF11a	CkM11	8p	23p	23	23p	8p	0
Ck11	One5ASC		CkM11	5q	8q	8	0	5q	0
Ck12	CA061021	CkF12b	CkM12	0	0	0	0	0	0
Ck12	Omm1161/ii		CkM12	9q	12q	0	9q	12q	0
Ck12	Omm1201	CkF12a	CkM12	17p	29p	0	29p	17p	6
Ck12	Omm1306	CkF12a		17p	29p	0	0	17p	0
Ck12	Omm1330/ii	CkF12b	CkM12	17q	29q	0	29q or 2a(p)	17q or 13q	0
Ck12	Omm5026	CkF12a		17p	29p	29	0	17p	6
Ck12	Omy21INRA/i	CkF12b		17q	29q	0	29q	0	0
Ck12	Omy28INRA	CkF12a	CkM12	17	29	29	0	0	0
Ck12	OmyRGT29TUF	CkF12b	CkM12	0	0	0	0	0	0
Ck12	Ots104SSBI	CkF12a	CkM12	0	0	0	0	0	0
Ck12	Ots108SSBI	CkF12a		17p	29p	29	29p	0	0
Ck12	Ots201	CkF12a	CkM12	0	0	0	0	0	0
Ck12	Ots208	CkF12b	CkM12	0	0	0	0	0	0
Ck12	Ots523NWFSC	CkF12a		0	0	0	0	0	0
Ck12	OtsG243UCD	CkF12a	CkM12	17p	29p	0	29p	0	0
Ck12	OtsG68UCD	CkF12b	CkM12	17	29	29	0	0	0
Ck13	Omm1045	CkF13a	CkM13	4p	24p	24	24p	4p	0
Ck13	Omm1121/i	CkF13a	CkM13	4p	24p	0	24p	4p	7
Ck13	Omm1211	CkF13a	CkM13	4p	24p	24	24p	4p	24
Ck13	Omm1238	CkF13b	CkM13	23	30	30 or 6	30	23	0
Ck13	Omm1397	CkF13a	CkM13	4c	24c	0	24pc	4qc	0
Ck13	Omm1402	CkF13a		4p	24p	0	24p	4pc or sex	24
Ck13	Omm1507		CkM13	4c	24c	0	0	4qc	0
Ck13	Omm3018	CkF13b	CkM13	23	30	0	0	23	11
Ck13	Omy2INRA	CkF13a		4p	24p	24	0	0	0
Ck13	One2ASC	CkF13a	CkM13	4p	24p	24	0	4p	0
Ck13	Ots105SSBI	CkF13a		0	0	0	0	0	24
Ck13	Ots4BML	CkF13a	CkM13	4c	24c	24	0	4qc	0
Ck13	Ssa85DU	CkF13a	CkM13	4p	24p	24	24p	0	0
Ck14	Ogo2/iiUW		CkM14	25	25	25 or 3	3 or 25c	25 top or 14q	3
Ck14	Omm1193	CkF14b		25	4	0	4	25 top	15
Ck14	Omm1301	CkF14a	CkM14	25	4	25	4c	25 top	0
Ck14	Omm1511	CkF14c	CkM14	29	25	0	0	25(bottom)	0
Ck14	Omm5137	CkF14a	CkM14	25	4	0	4	25 top	0
Ck14	Omm5138	CkF14c	CkM14	29	25	0	0	25 q	0
Ck14	Omm5175		CkM14	25	4	0	0	25 top	0
Ck14	OmyFGT22TUF	CkF14c		0	0	0	0	0	0
Ck14	One6	CkF14b	CkM14	25	4	0	4	0	0
Ck14	Ots02ESFU			0	0	0	0	0	0
Ck14	Ots103		CkM14	0	0	0	0	0	0
Ck14	Ots10ESFU			0	0	0	0	0	0
Ck14	Ots513NWFSC	CkF14c	CkM14	0	0	0	0	0	3
Ck15	CA061687		CkM15	0	0	0	0	0	25
Ck15	Omm1241	CkF15b	CkM15	19q	14q	14	14q	19q	14
Ck15	Omm1374	CkF15b	CkM15	19q	14q	0	14q	19q	0
Ck15	Omm1538	CkF15b		8p	23p	23p	8p
Ck15	Omm1657/ii	CkF15a	CkM15	19p	14p	0	14p or 20q	19p or 10q	0
Ck15	Omm5017/i	CkF15a	CkM15	19p	14p	0	14p	19p or 10q	0
Ck15	Omm5106/i		CkM15	19p	14p	14	0	19p or 10q	0
Ck15	Omm5168	CkF15a	CkM15	19p	14p	0	14p or 20q	19pc or 10q	0
Ck15	OmyRGT43TUF	CkM15		19q	14q	14	14q	0	0
Ck15	One13	CkF15b	CkM15	0	0	0	0	0	14
Ck16	CA061261	CkF16b	CkM16	0	0	0	0	0	12
Ck16	Omm1006	CkF16b		7q	12q	0	12q	0	0
Ck16	Omm1236	CkF16a	CkM16	7p	12p	12	0	7p	12
Ck16	Omm1404	CkF16b	CkM16	7q	12q	0	0	7q	0
Ck16	Omm3054	CkF16b		7q	12q	12	12q	0	0
Ck16	Omm5255	CkF16a	CkM16	7p	12p	0	0	7p	0
Ck16	Omy16DIAS	CkF16b	CkM16	7q	12q	12	12q	0	12
Ck16	Ots100SSBI		CkM16	7p	12p	12 or 16	12p	0	0
Ck16	OtsG409UCD	CkF16b	CkM16	0	0	0	0	0	0
Ck17	Omm1046	CkF17a	CkM17	1q	6q	6 or 30	6q	0	0
Ck17	Omm1152	CkF17a	CkM17	1q	6p	6	0	1q	0
Ck17	Omm1205		CkM17	1p	6p	6 or 30	6p	1p	0
Ck17	Omm1302		CkM17	1p	6p	6 or 30	0	1p	0
Ck17	Omm1355	CkF17b	CkM17	1q	6q	6 or 30	0	1q	0
Ck17	Omm1359	CkF17b	CkM17	1q	6q	6 or 30	6q	1q	0
Ck17	Omm1366	CkF17b		1q	6q	0	0	1q	0
Ck17	Ots206		CkM17	0	0	0	0	0	0
Ck17	Ots504NWFSC	CkF17b	CkM17	0	0	0	0	0	0
Ck17	Ots531NWFSC			0	0	0	0	0	0
Ck17	Ssa20.19NUIG		CkM17	1p	6p	6	0	11p	0
Ck18	Omm1025	CkF18	CkM18	11p	19c	19	19c	11p	0
Ck18	Omm1159		CkM18	26	18	18	18	26	0
Ck18	Omm1202/i	CkF18b	CkF08	26	18	0	18 or 10q	26 or 6q	1
Ck18	Omm1223	CkF18		11p	19c	19	0	11p	0
Ck18	Omm1311	CkF18b	CkM18	26	18	18	18	26	18
Ck18	Omm1313	CkF18	CkM18	11q	19q	19	0	11q	18
Ck18	Omm1333	CkF18		11q	19q	19	19q	11q	18
Ck18	Omm1399	CkF18		11p	19p	0	0	11p	0
Ck18	Omm1539/i	CkF18b	CkM18	26	18	0	0	6q/26	0
Ck18	Omm3042	CkF18	CkM18	11q	19q	0	0	11q	18
Ck18	Omm5018	CkF18	CkM18	11p	19p	0	19c	11p	0
Ck18	Omm5088	CkF18		11p	19c	19	0	11p	0
Ck18	Omm5194	CkF18	CkM18	11p	19p	0	0	11p	0
Ck18	OmyRGT12TUF	CkF18		26	18	18	18c	26	0
Ck18	Ots204	CkF18		0	0	0	0	0	0
Ck18	Ots209	CkF18	CkM18	11q	19q	0	19cq	0	18
Ck18 (putative)	Ots509NWFSC		CkM18	0	0	0	0	0	25
Ck19	Omi34TUF	CkF19		sex	1	0	1	0	0
Ck19	Omm1372		CkM19	sex	1	1	1	sex	0
Ck19	Omm5032		CkM19	sex	1	0	0	sex	0
Ck19	OmyFGT19TUF	CkF19	CkM19	2p	9q	9 or 2	9q	2p	0
Ck19	Ots517NWFSC	CkF19	CkM19	sex	1	1	1	0	0
Ck19 (putative)	Ots516NWFSC		CkM19 (putative)	sex	1		1
Ck19 (putative)	sSOD-1		CkM19 (putative)	sex	1	1
Ck20	Omm1178	CkF20c	CkM20	8q	23q	23	23q	8q	0
Ck20	Omm1207	CkF20c		8q	23q	23	23q	0	0
Ck20	Omm1270	CkF20a		9p	21p	0	0	9p	21
Ck20	Omm1276	CkF20c	CkM20	8q	23q	23	23q	0	0
Ck20	Omm1295	CkF20b		8q	23q	23		8cq	23
Ck20	Omm1329	CkF20c	CkM20	8q	23q	23	12p	8q	0
Ck20	Omm1453	CkF20a	CkM20	9p	21p	0	21p	0	0
Ck20	Omm5010	CkF20c		8q	23q	23	0	8q	0
Ck20	Omy1090UW		CkM20	9p	21p	21	21p	9p	0
Ck20	Omy1403INRA		CkM20	9p	21p	0	21p	0	0
Ck20	OmyFGT23TUF/ii	CkF20c		8q	23q	23	0	8q	0
Ck20	OmyRGT09TUF	CkF20c	CkM20	8q	23q	0	23q	8q	0
Ck20	Ots212	CkF20b		8q	23q		23qc		23
Ck20	Ots506NWFSC	CkF20b		8q	23q	23	23q
Ck20	Ots522NWFSC	CkF20c		8q	23q	0	23q	8q	0
Ck21	Omm1032		CkM21	22p	5p	0	5p	22p	0
Ck21	Omm1273	CkF21		22c	5c	5	0	22c	0
Ck21	Omm1523	CkF21	CkM21	22p	5p	0	0	22pc	0
Ck21	Ots527NWFSC	CkF21	CkM21	0	0	0	0	0	0
Ck21	OtsG249UCD	CkF21	CkM21	22c	5c	5	5qc	0	1
Ck22	MPI	CkF22a		0	0	0	0	0	0
Ck22	Omm1039	CkF22a	CkM22	2q	27q	27	27c	2q	0
Ck22	Omm1228	CkF22b	CkM22	2q	27q	27	26	2q	0
Ck22	Omy1148INRA		CkM22	2q	27q	0	27q	0	0
Ck22	Omy1INRA	CkF22b		2q	27q	0	27	2q	0
Ck22	OmyRGT31TUF/ii	CkF22b	CkM22	2q	27q	27	0	2q	0
Ck22	Ots529NWFSC	CkF22b	CkM22	2	27	27	0	0	0
Ck23	Omm1028/i	CkF23a	CkM23	21c	15c	0	15c	21qc	0
Ck23	Omm1067		CkM23	21p	15p	0	15p	21p	0
Ck23	Omm1077/ii	CkF23a	CkM23	21(h)	15(h)	7	7q	0	0
Ck23	Omm1164	CkF23a	CkM23	21p	15p	15 or 7	15p or 7q	21p	8
Ck23	Omm1260	CkF23b		21q	15q	15	0	21q	0
Ck23	Omm1261	CkF23b	CkM23	21q	15q	15	0	21q	0
Ck23	Omm1318/i		CkM23	21(h)	15(h)	7	0	15q	0
Ck23	Omm1764	CkF23a		21(h)	15(h)	0	7q	15q or 21q	0
Ck23	Omm5075	CkF23	CkM23	21p	15p	0	0	21pc	8
Ck23	OmyRGT08TUF	CkF23a	CkM23	21p	15p	15	0	21pc	0
Ck23	OmyRGT15TUF		CkM23	21(h)	15(h)	15 or 7	0	15q	0
Ck23	OmyRGT21TUF		CkM23	21q	15q	0	15q	0	0
Ck23	Ots1BML	CkF23a		21c	15c	15	15c	0	8
Ck23	Ots502NWFSC	CkF23a		0	0	0	0	0
Ck23	Str11INRA	CkF23a		21q	0	0	15q	0	0
Ck24	CA040282	CkF24	CkM24	28	13	0	0	28	4
Ck24	Omm1020	CkF24	CkM24	28	13	13	13	28	0
Ck24	Omm1272	CkF24	CkM24	28	13	13	0	28	4
Ck24	Omm1762		CkM24	28	13	0	13	28	0
Ck24	OmyRGT14TUF	CkF24	CkM24	28	13	13	13	28	0
Ck24	OmyRGT46TUF	CkF24	CkM24	28	13	13	13	28	0
Ck25	Omm1016/i	CkF25	CkM25	2p(h)	27p(h)	0	0	3p	0
Ck25	Omm1070	CkF25	CkM25	2c	27c	0	27c	2qc	0
Ck25	Omm1108	CkF25	CkM25	2p	27p	27	27p	2p	0
Ck25	Omm1220	CkF25		15q	7q	7	0	15q	0
Ck25	Omm5042	CkF25	CkM25	2c	27c	0	0	2qc	0
Ck25	Omm5062/i		CkM25	2p	27p	0	0	2p or 3p	0
Ck25	Omy1015INRA	CkF25		2c	27c	0	27c	0	0
Ck25	Omy1428INRA	CkF25	CkM25	2p	27p	0	27pc	0	0
Ck25	One18	CkF25		2p	27p	27 or 31	0	0	0
Ck25	Ots501NWFSC		CkM25	0	0	0	0	0	0
Ck25	OtsG423UCD/i	CkF25	CkM25
Ck26	BHMS429	CkF26	CkM26	14c	3c	3	0	14c	0
Ck26	CA039983	CkF26	CkM26	0	0	0	0	0	1
Ck26	Omm1443	CkF26		sex	1	0	0	sex	0
Ck26	Omm3066/ii	CkF26	CkM26	14p	3p	0	0	14 p or 18q	0
Ck26	Omm3089	CkF26	CkM26	14c	3c	0	0	14c	0
Ck26	Omm3115	CkF26	CkM26	14c	3c	0	0	14cp	0
Ck26	Omy1333INRA/i		CkM26	14p	3p		3p or 16q
Ck26	Ots530NWFSC	CkF26		0	0	0	0	0	0
Ck26	OtsG78bUCD	CkF26	CkM26	0	0	0	0	0	15
Ck27	Omi20TUF	CkF27b	CkM27a	16c	22c	22	22c	0	0
Ck27	Omm1221	CkF27a	CkM27a	16p	22p	22	0	16p	0
Ck27	Omm5056	CkF27a	CkM27a	16p	22p	0	0	16p	0
Ck27	Omm5162	CkF27b	CkM27a	16p	22p	0	22p	16p	0
Ck27	Ssa289DU	CkF27b	CkM27a	16c	22c	22	0	16c	0
Ck28	Ogo3UW	CkF28	CkM28	5p	8p	8 or 28	8p	0	0
Ck28	OtsG83UCD	CkF28	CkM28	5p	8p	28	0	0	0
Ck29	CA042465	CkF29		0	0	0	0	0	20
Ck29	Omi90TUF	CkF29	CkM29	10p	20p	20	3p or 25	0	0
Ck29	Omm1181	CkF29	CkM29	10p	20p	20	0	10p	20
Ck29	Omm1387	CkF29	CkM29	10q	20q	0	0	10q	0
Ck29	Omm5108	CkF29		10q	20q	20	0	10q	0
Ck30	CA341677	CkF30	CkM30	13p	2p	0	0	13pc	0
Ck30	Omm1035/ii	CkF30		11	19c	0	19c	0	0
Ck30	Omm1161/i		CkM30	13q(h)	2q(h)	9	9q	12q	0
Ck30	Omm1330/i	CkF30	CkM30	13p	2p	2 or 29	2ap or 29q	13p or 17q	0
Ck30	Omm3006/i	CkF30	CkM30	13c	2p	0	2apc	13c	0
Ck30	Omm5074/i	CkF30		13p	2p	0	0	13p	0
Ck30	OmyFGT25TUF	CkF30		13p	2p	2	0	13p or 17c	0
Ck30	OmyFGT25TUF/ii	CkF30		13p	2p	2		13p or 17c
Ck30	Ots2BML	CkF30	CkM30	13p	2p	2	2ap	0	0
Ck31	Omm1002		CkM31	13q	2q	9	9q	13q	0
Ck31	Omm1218/ii	CkF31		13q	2q	2 or 9	2b or 9q	0	0
Ck31	Omm1262	CkF31		13q	2q	2 or 9	2b
Ck31	Omm1274/i	CkF31		13q	2q	2 or 9	2b or 9q	0	0
Ck31	Ots521NWFSC		CkM31	13q	2q	0	2b	0	0
Ck32	Omm1174	CkF32		10q	20q	0	0	10p	0
Ck32	Omm1413	CkF32	CkM32	10q	20q	0	0	19p or 10q	0
Ck32	Omm1657/i	CkF32	CkM32	10q	20q	0	14p or 20q	19p or 10q	0
Ck32	Omm5017/ii	CkF32	CkM32	10q	20q	0	14p or 20q	19p or 10q	0
Ck32	Omm5106/ii	CkF32	CkM32	10q	20q	0	0	19p or 10q	0
Ck33	Omm1449	CkF33		4q	24q	0	24qc	4q	0
Ck33	Omy1306INRA	CkF33		4q	24q	0	24q	0	0
Ck33	Omy4DIAS	CkF33		4q	24q	24	24q	4q	0
Ck34	CA043931	CkF34	CkM34	0	0	0	0	0	0
Ck34	Omi126TUF	CkF34	CkM34	16c	22c	22	22c	0	0
Ck34	Omm1264	CkF34	CkM34	16q	22q	22	0	16q	0
Ck34	Omm1325	CkF34		16q	22q	0	0	16q	0
Ck34	Omm5107	CkF34	CkM34	16q	22q	22	0	16q	0
Ck34	Omm5133	CkF34	CkM34	16q	22q	0	22q	16q	0
Ck34	Omy1508INRA	CkF34	CkM34	16q	22q	0	22qc	0	0
unassigned	BHMS184A
unassigned	Omm1035/i
unassigned	Omm1179
unassigned	Omm1197/ii
unassigned	Omm1202/ii
unassigned	Omm1528
unassigned	Omm1558
unassigned	Omm3024
unassigned	Omm5036
unassigned	Omm5065
unassigned	Omm5074/ii
unassigned	Omm5095
unassigned	Omm5113
unassigned	Omm5312
unassigned	Omy1333INRA/ii
unassigned	Omy1375INRA
unassigned	Omy1512INRA
unassigned	OmyFGT18TUF/ii
unassigned	OmyFGT20TUF
unassigned	OmyRGT40TUF
unassigned	OmyRGT8TUF
unassigned	OmyRGT9TUF
unassigned	Ots102SSBI
unassigned	Ots507NWFSC
unassigned	Ots526NWFSC/ii
unassigned	Ots528NWFSC
unassigned	Ots534NWFSC
unassigned	Ssa103NHV/i
unassigned	Ssa119NVH/ii
