# Supplementary material for: Comparative Genome Mapping Between Chinook Salmon (Oncorhynchus tshawytscha) and Rainbow Trout (O. mykiss) Based on Homologous Microsatellite Loci
Source: G3 (Bethesda). 2013 Oct 29;3(12):2281–8. doi: 10.1534/g3.113.008003 (PMC3852389; doi:10.1534/g3.113.008003)
Supplement: Supporting Information [file supp_g3.113.008003_TableS3.zip › TableS3.ods]

## Sheet: S3_Consensus_map
Chinook Linkage Group	Marker	Distance (Kosambi)	Omy Linkage Group	RT Linkage group	Danzmann RT LG	Guyomard RT LG	Rexroad Omy LG	McClelland Coho LG
Ck01	Ots533NWFSC	0.0	0	0	0	0	0	20
Ck01	Omy7INRA	0.0	15c	7c	7	7qc	15c	0
Ck01	sex	0.0	0	0	0	0	0	0
Ck01	Omm1028/ii	9.7	21c	15c	0	15c	21qc	0
Ck01	Omm1077/i	27.4	15q	7q	7	7q	0	0
Ck01	Omm1012	31.6	15q	7q	7	7q	15c	0
Ck02	Omm1274/ii	0.0	12q	9q	9 or 2	9q	0	0
Ck02	OmyFGT28TUF	42.0	12q	9q	9 or 13	9q	12q or 28	0		Marker placement on rainbow trout linkage group in Guyomard et al. 2006 BMC Genomics 7 302
Ck02	OmyFGT30TUF	51.5	0	0	0	0	0	0
Ck02	Omm5063	51.5	12q	9q	0	0	12cq	7
Ck02	Ots524NWFSC	51.5	12q	9q	0	9q	0	0
Ck02	OmyFGT18TUF/i	66.5	12p(h)	9q	9 or 2	9q	2p	0
Ck02	Omm1218/i	68.9	12q	9q	9 or 2	9q	0	0
Ck02	Omm1671	86.0	13q	2q	0	0	13q	0
Ck02	Omm1121/ii	109.7	12c	9q	0	9q	12cq	7
Ck02	Str73INRA	119.4	12	9	9	0	0	0
Ck02	Omy1004UW	121.6	12c	9p	9	9p	12cp	0
Ck02	Omm1130	137.8	12p	9p	0	9p	12p	0
Ck02	Omy1009	144.1	12p	9p	9	9p	12p	0
Ck02	One14	149.3	12p	9p	9	0	12p	0
Ck02	Omm5007	149.3	12p	9p	0	9p	12p	7
Ck02	Omm1268	149.3	12q	9q	9	0	12q	0
Ck02	Ots107SSBI	153.5	12p	9p	0	9p	0	7
Ck02	Omm1001	175.7	12p	9p	0	0	12p	0
Ck02	Omm5008	177.8	12p	9p	0	9p	12p	7
Ck03	OmyFGT26TUF/ii	0.0	15c	7c	7	0	15pc	0
Ck03	Omm1580	20.3	15p	7p	0	0	15p	0
Ck03	Ogo4UW	34.5	15	7p	7	7p	0	0
Ck03	Omm1649	37.2	15p	7p	0	0	15p	0
Ck03	Omm1417	48.7	15p	7p	0	0	15p	0
Ck03	Omy1105INRA	48.7	15p	7p	0	7p	0	0
Ck04	Ocl8UW	0.0	11p	19p	19	19p	0	0
Ck04	Omm1145	16.6	9c	21q	0	21q	9qc	0
Ck04	Ots211	33.2	0	0	0	0	0	13
Ck04	Omm1824	42.9	9c	21q	0	21q	9qc	0
Ck04	OmyFGT27TUF	48.6	9q	21q	21	21q	9qc	0
Ck04	Ots3BML	65.7	0	0	0	0	0	0
Ck04	Omm1367	75.7	9q	21q	0	21q	9q	19
Ck04	Ots503NWFSC	82.0	0	0	0	0	0	0
Ck04	Omy10INRA	94.8	9q	21q	21	21q	0	0
Ck04	Ssa197DU	103.2	9	21	21	0	0	0
Ck05	Omm1016/ii	0.0	3p	31p	0	0	3p	0
Ck05	OtsG423UCD/ii	3.9	0	0	0	0	0	0
Ck05	Omm1138	10.1	3p	31p	0	31p	3p	0
Ck05	Ots526NWFSC/i	21.6	3p	31p	31	31p	0	5
Ck05	OtsG432UCD	33.4	0	0	0	0	0	0
Ck05	Omm5062/ii	33.4	3p	31p	27	0	3c or 2	5
Ck05	One102ADFG	33.4	3c	31c	31 or 27	31p	0	5
Ck05	Omm5024	43.2	3q	31q	0	0	3q	0
Ck05	Ots06ESFU	48.8	0	0	0	0	0	0
Ck05	Omm1080	54.1	3q	31q	31	0	3q	0
Ck05	Omm1053	54.1	3q	31q	31	31q	3q	0
Ck05	CA048828	56.2	0	0	0	0	0	0
Ck06	Omm1509	0.0	20q	17q	0	0	20q	0
Ck06	Omm5050	5.8	20q	17q	0	0	20q	0
Ck06	Omm5149	16.4	20q	17q	0	17q	20q	0
Ck06	Omm1360	21.6	20q	17q	17	17q	20q	17
Ck06	Omm5189	23.7	20q	17q	0	0	20q	0
Ck06	Omm1135	26.8	20q	17q	0	0	20q	17
Ck06	OtsG422UCD	30.0	20p	17p	17	17p	0	17
Ck06	GTH2B	32.1	0	0	0	0	0	0
Ck06	OtsG85UCD	36.2	20p	17p	17	17p	0	0
Ck06	Omm5044	49.0	20p	17p	0	0	20p	0
Ck07	Str2INRA	0.0	18q	16q	16	0	0	0
Ck07	Omy6INRA	16.1	18q	16q	16	0	0	0
Ck07	Omm3066/i	24.7	18q	16q	0	0	14 p or 18q	0
Ck07	Omm1290	25.7	18q	0	16	0	18q	0
Ck07	Ots518NWFSC	26.8	0	16q	0	16q	0	0
Ck07	Omm1154	27.8	27	11	0	11	27	3
Ck07	Ocl1UW	28.9	27	11	11	11	0	0
Ck07	Omm5033	29.9	18c	16c	16	0	18qc	19
Ck07	Ots520NWFSC	42.1	27c	11c	11	11c	0	0
Ck07	Omy1011UW	69.5	27	11	11	0	0	3
Ck07	Ots515NWFSC	69.5	27	11	11	11	0	0
Ck07	OmyFGT14TUF	78.3	27	11	11	0	0	0
Ck08	Omm5306	0.0	6p	10p	0	10p	6p	0
Ck08	Omy105DU	0.0	6p	10p	10	0	6p	10
Ck08	Omy1332INRA	5.5	6p	10p	0	10p	0	0
Ck08	Omy1394INRA	7.6	6p	10p	0	10p	0	0
Ck08	One111	7.6	6p	10p	10	10p	0	0
Ck08	Omy1141INRA	11.8	6p	10p	0	10p	0	0
Ck08	Omm5013	14.9	6p	10p	0	0	6p	10
Ck08	Ocl9UW	23.3	0	0	0	0	0	0
Ck08	CA054538	39.5	6c	10q	0	0	6qc	0
Ck08	Omm1294	39.5	6q	10q	0	10q and 18	6qc	10
Ck08	Omm1111	40.5	6(h)	10(h)	0	0	26	10
Ck08	Omm1213	51.1	6q	10q	10	0	0	0
Ck08	OmyFGT09TUF	51.1	6	10	10	0	0	0
Ck08	Omm1197/i	73.8	6	10q	10 and 18	0	0	18
Ck09	Omy26INRA/i	0.0	14q	3q	3	0	0	0
Ck09	Omm1312	2.7	14q	3q	3	3pc	14q	0
Ck09	Ogo2/iUW	3.7	14c	3c	3 and 25	3q and 25c	14q and 25t	0
Ck09	Ogo1UW	9.2	14q	3q	3	3pc	14qc	2
Ck09	One8	24.5	0	0	0	0	0	0
Ck09	Omm1297	30.7	14q	3q	3	0	14q	0
Ck09	Omm5126	33.0	9p	21p	0	0	9p and 27	0
Ck09	Omm5174	37.3	14q	3q	0	3q	14q	0
Ck10	OmyRGT20TUF	0.0	0	0	0	0	0	0
Ck10	Ssa119NVH/i	17.4	18p	16p	0	0	18p	0
Ck10	Omm1013	27.3	18p	16p	16	16pc	18p	0
Ck10	Omm1088	32.6	18p	16p	16	16p	18p	0
Ck10	Str60INRA	40.3	18	16	16 or 12	0	0	0
Ck10	OmyRGT39TUF	47.8	24	26	26	26	24	13
Ck10	Oki3	47.8	0	0	0	0	0	0
Ck10	Oki23	47.8	0	0	0	10c	0	13
Ck10	Ots508NWFSC	57.3	0	0	0	0	0	0
Ck10	Omy111DU	57.3	24	26	26	26	0	0
Ck10	Omi66TUF	63.6	24	26	26	26	24	0
Ck10	SSOSL32	63.6	24	26	26	26	24	0
Ck10	Ots500NWFSC	78.6	0	0	0	0	0	0
Ck11	Omm5265	0.0	5q	8q	0	0	5q	0
Ck11	Omm5025	2.1	5q	8q	8	0	5q	0
Ck11	One5ASC	12.7	5q	8q	8	0	5q	0
Ck11	Omi134TUF	12.7	5q	8c	8	8c	0	0
Ck11	Omy18INRA	14.8	5c	8c	0	8c	0	0
Ck11	Omm3032	29.8	5c	8c	0	0	5qc	0
Ck11	Omm1358	39.3	8p	23p	0	0	8p	0
Ck11	OmyRGT10TUF	46.8	8p	23p	23	23p	8p	0
Ck11	Omm5058	46.8	8p	23p	0	0	8p	0
Ck11	Omm3107	62.6	8p	23p	0	0	8p	0
Ck11	Omm1069	74.5	8p	23p	0	23p	8p	0
Ck12	Ots523NWFSC	0.0	0	0	0	0	0	0
Ck12	Omm1306	16.2	17p	29p	0	0	17p	0
Ck12	Omy28INRA	30.2	17	29	29	0	0	0
Ck12	Ots104SSBI	35.6	0	0	0	0	0	0
Ck12	Omm5026	43.9	17p	29p	29	0	17p	6
Ck12	Ots108SSBI	45.1	17p	29p	29	29p	0	0
Ck12	OtsG243UCD	48.7	17p	29p	0	29p	0	0
Ck12	Omm1161/ii	48.7	9q	12q	0	9q	12q	0
Ck12	Omm1201	50.8	17p	29p	0	29p	17p	6
Ck12	Ots201	61.4	0	0	0	0	0	0
Ck12	CA061021	76.4	0	0	0	0	0	0
Ck12	Omy21INRA/i	79.6	17q	29q	0	29q	0	0
Ck12	Ots208	82.8	0	0	0	0	0	0
Ck12	OtsG68UCD	82.8	17	29	29	0	0	0
Ck12	Omm1330/ii	92.3	17q	29q	0	29q or 2a(p)	17q or 13q	0
Ck12	OmyRGT29TUF	105.2	0	0	0	0	0	0
Ck13	Omm1045	0.0	4p	24p	24	24p	4p	0
Ck13	One2ASC	7.3	4p	24p	24	0	4p	0
Ck13	Omy2INRA	7.7	4p	24p	24	0	0	0
Ck13	Ots105SSBI	8.1	0	0	0	0	0	24
Ck13	Omm1211	8.4	4p	24p	24	24p	4p	24
Ck13	Omm1402	10.8	4p	24p	0	24p	4pc or sex	24
Ck13	Ssa85DU	18.6	4p	24p	24	24p	0	0
Ck13	Omm1397	26.4	4c	24c	0	24pc	4qc	0
Ck13	Ots4BML	27.5	4c	24c	24	0	4qc	0
Ck13	Omm1507	27.5	4c	24c	0	0	4qc	0
Ck13	Omm1121/i	29.6	4p	24p	0	24p	4p	7
Ck13	Omm3018	49.3	23	30	0	0	23	11
Ck13	Omm1238	52.4	23	30	30 or 6	30	23	0
Ck14	Ost02ESFU	0.0	0	0	0	0	0	0
Ck14	Ots10ESFU	0.0	0	0	0	0	0	0
Ck14	One6	14.2	25	4	0	4	0	0
Ck14	Omm1193	17.6	25	4	0	4	25 top	15
Ck14	Omm5137	29.7	25	4	0	4	25 top	0
Ck14	Omm1301	38.3	25	4	25	4c	25 top	0
Ck14	Ots103	47.1	0	0	0	0	0	0
Ck14	Ogo2/iiUW	56.1	25	25	25 or 3	3 or 25c	25 top or 14q	3
Ck14	Omm5175	69.7	25	4	0	0	25 top	0
Ck14	Omm1511	97.9	29	25	0	0	25(bottom)	0
Ck14	OmyFGT22TUF	108.4	0	0	0	0	0	0
Ck14	Omm5138	113.2	29	25	0	0	25 q	0
Ck14	Ots513NWFSC	136.7	0	0	0	0	0	3
Ck15	Omm1241	0.0	19q	14q	14	14q	19q	14
Ck15	One13	8.4	0	0	0	0	0	14
Ck15	Omm1374	29.3	19q	14q	0	14q	19q	0
Ck15	CA061687	29.3	0	0	0	0	0	25
Ck15	Omm5106/i	29.3	19p	14p	14	0	19p or 10q	0
Ck15	OmyRGT43TUF	43.2	19q	14q	14	14q	0	0
Ck15	Omm5017/i	58.3	19p	14p	0	14p	19p or 10q	0
Ck15	Omm5168	62.4	19p	14p	0	14p or 20q	19pc or 10q	0
Ck15	Omm1657/ii	70.8	19p	14p	0	14p or 20q	19p or 10q	0
Ck16	Ots100SSBI	0.0	7p	12p	12 or 16	12p	0	0
Ck16	Omm1236	15.2	7p	12p	12	0	7p	12
Ck16	OMM5255	28.4	7p	12p	0	0	7p	0
Ck16	Omm1006	40.5	7q	12q	0	12q	0	0
Ck16	Omm3054	45.6	7q	12q	12	12q	0	0
Ck16	Omm1404	53.1	7q	12q	0	0	7q	0
Ck16	CA061261	53.1	0	0	0	0	0	12
Ck16	Omy16DIAS	53.1	7q	12q	12	12q	0	12
Ck16	OtsG409UCD	58.4	0	0	0	0	0	0
Ck17	Omm1152	0.0	1q	6p	6	0	1q	0
Ck17	Ssa20_19NUIG	14.6			6	0	11p	0
Ck17	Omm1046	16.3	1q	6q	6 or 30	6q	0	0
Ck17	Omm1366	30.2	1q	6q	0	0	1q	0
Ck17	Ots504NWFSC	30.2	0	0	0	0	0	0
Ck17	Omm1355	41.8	1q	6q	6 or 30	0	1q	0
Ck17	Omm1302	42.4	1p	6p	6 or 30	0	1p	0
Ck17	Omm1359	42.9	1q	6q	6 or 30	6q	1q	0
Ck17	Ots206	60.2	0	0	0	0	0	0
Ck17	Ots531NWFSC	74.7	0	0	0	0	0	0
Ck17	Omm1205	101.4	1p	6p	6 or 30	6p	1p	0
Ck18	Ots204	0	0	0	0	0	0	0
Ck18	Omm1333	21.52	11q	19q	19	19q	11q	18
Ck18	Omm3042	39.19	11q	19q	0	0	11q	18
Ck18	Omm1313	44.42	11q	19q	19	0	11q	18
Ck18	Omm1159	46.53	26	18	18	18	26	0
Ck18	Ots209	48.63	11q	19q	0	19cq	0	18
Ck18	Omm1025	55.98	11p	19c	19	19c	11p	0
Ck18	Omm1399	57.55	11p	19p	0	0	11p	0
Ck18	Omm5194	59.13	11p	19p	0	0	11p	0
Ck18	Omm5018	59.13	11p	19p	0	19c	11p	0
Ck18	Omm5088	61.02	11p	19c	19	0	11p	0
Ck18	Omm1223	61.02	11p	19c	19	0	11p	0
Ck18	OmyRGT12TUF	71.41	26	18	18	18c	26	0
Ck18	Omm1311	110.66	26	18	18	18	26	18
Ck18	Omm1202/i	116.61	26	18	0	18 or 10q	26 or 6q	1
Ck18	Omm1539/i	120.92	26	18	0	0	6q/26	0
Ck19	OmyFGT19TUF	0.0	2p	9q	9 or 2	9q	2p	0
Ck19	Ots517NWFSC	6.4	sex	1	1	1	0	0
Ck19	Omm5032	12.7	sex	1	0	0	sex	0
Ck19	Omm1372	12.7	sex	1	1	1	sex	0
Ck20	Omm1270	0.0	9p	21p	0	0	9p	21
Ck20	Omm1453	15.2	9p	21p	0	21p	0	0
Ck20	Omy1090UW	27.8	9p	21p	21	21p	9p	0
Ck20	Omy1403INRA	40.3	9p	21p	0	21p	0	0
Ck20	Omm1207	67.2	8q	23q	23	23q	0	0
Ck20	Omm5010	72.7	8q	23q	23	0	8q	0
Ck20	Ots522NWFSC	74.5	8q	23q	0	23q	8q	0
Ck20	Omm1178	78.2	8q	23q	23	23q	8q	0
Ck20	Omm1329	80.3	8q	23q	23	12p	8q	0
Ck20	OmyFGT23TUF/ii	86.7	8q	23q	23	0	8q	0
Ck20	Omm1276	93.2	8q	23q	23	23q	0	0
Ck20	OmyRGT09TUF	94.3	8q	23q	0	23q	8q	0
Ck21	Omm1273	0.0	22c	5c	5	0	22c	0
Ck21	OtsG249UCD	4.2	22c	5c	5	5qc	0	1
Ck21	Ots527NWFSC	7.3	0	0	0	0	0	0
Ck21	Omm1032	10.6	22p	5p	0	5p	22p	0
Ck21	Omm1523	21.6	22p	5p	0	0	22pc	0
Ck22	OmyRGT31TUF/ii	0.0	2q	27q	27	0	2q	0
Ck22	Omy1INRA	3.2	2q	27q	0	27	2q	0
Ck22	Omm1228	3.2	2q	27q	27	26	2q	0
Ck22	Ots529NWFSC	4.2	2	27	27	0	0	0
Ck22	Omm1039	30.3	2q	27q	27	27c	2q	0
Ck22	MPI	37.8	0	0	0	0	0	0
Ck22	Omy1148INRA	53.1	2q	27q	0	27q	0	0
Ck23	Str11INRA	0.0	21q	0	0	15q	0	0
Ck23	Omm1260	39.0	21q	15q	15	0	21q	0
Ck23	Omm1261	39.0	21q	15q	15	0	21q	0
Ck23	OmyRGT21TUF	59.3	21q	15q	0	15q	0	0
Ck23	Ots502NWFSC	80.0	0	0	0	0	0
Ck23	OmyRGT08TUF	100.0	21p	15p	15	0	21pc	0
Ck23	Omm5075	102.1	21p	15p	0	0	21pc	8
Ck23	Ots1BML	102.1	21c	15c	15	15c	0	8
Ck23	OMM1764	105.3	21(h)	15(h)	0	7q	15q or 21q	0
Ck23	OMM1028/i	107.4	21c	15c	0	15c	21qc	0
Ck23	OMM1067	116.7	21p	15p	0	15p	21p	0
Ck23	Omm1164	126.0	21p	15p	15 or 7	15p or 7q	21p	8
Ck23	Omm1077/ii	126.0	21(h)	15(h)	7	7q	0	0
Ck23	OmyRGT15TUF	126.0	21(h)	15(h)	15 or 7	0	15q	0
Ck23	Omm1318/i	152.7	21(h)	15(h)	7	0	15q	0
Ck24	CA040282	0.0	28	13	0	0	28	4
Ck24	OmyRGT14TUF	16.2	28	13	13	13	28	0
Ck24	Omm1272	19.3	28	13	13	0	28	4
Ck24	OmyRGT46TUF	21.4	28	13	13	13	28	0
Ck24	Omm1020	31.1	28	13	13	13	28	0
Ck24	Omm1762	54.6	28	13	0	13	28	0
Ck25	Omy1015INRA	0.0	2c	27c	0	27c	0	0
Ck25	Omm1070	15.0	2c	27c	0	27c	2qc	0
Ck25	Ots501NWFSC	15.7			0	0	0	0
Ck25	Omm5062/i	16.4	2p	27p	0	0	2p or 3p	0
Ck25	Omy1428INRA	17.1	2p	27p	0	27pc	0	0
Ck25	Omm5042	17.1	2c	27c	0	0	2qc	0
Ck25	Omm1220	24.7	15q	7q	7	0	15q	0
Ck25	Omm1108	29.0	2p	27p	27	27p	2p	0
Ck25	OtsG423UCD/i	38.3
Ck25	Omm1016/i	39.6	2p(h)	27p(h)	0	0	3p	0
Ck25	One18	69.3	2p	27p	27 or 31	0	0	0
Ck26	Ots530NWFSC	0.0	0	0	0	0	0	0
Ck26	Omm3066/ii	26.9	14p	3p	0	0	14 p or 18q	0
Ck26	Omm1443	34.9	sex	1	0	0	sex	0
Ck26	OtsG78bUCD	41.1	0	0	0	0	0	15
Ck26	Omm3089	53.8	14c	3c	0	0	14c	0
Ck26	CA039983	54.9	0	0	0	0	0	1
Ck26	BHMS429	62.6	14c	3c	3	0	14c	0
Ck26	Omm3115	101.1	14c	3c	0	0	14cp	0
Ck27	Omi20TUF	0.0	16c	22c	22	22c	0	0
Ck27	Ssa289DU	1.0	16c	22c	22	0	16c	0
Ck27	Omm5162	1.0	16p	22p	0	22p	16p	0
Ck27	Omm5056	16.1	16p	22p	0	0	16p	0
Ck27	Omm1221	25.6	16p	22p	22	0	16p	0
Ck28	Ogo3UW	0.0	5p	8p	8 or 28	8p	0	0
Ck28	OtsG83UCD	0.0	5p	8p	28	0	0	0
Ck29	CA042465	0.0	0	0	0	0	0	20
Ck29	Omm1387	20.9	10q	20q	0	0	10q	0
Ck29	Omm1181	22.0	10p	20p	20	0	10p	20
Ck29	Omi90TUF	26.3	10p	20p	20	3p or 25	0	0
Ck29	Omm5108	43.6	10q	20q	20	0	10q	0
Ck30	Omm3006/i	0.0	13c	2p	0	2apc	13c	0
Ck30	CA341677	7.3	13p	2p	0	0	13pc	0
Ck30	Omm1161/i	7.3	13q(h)	2q(h)	9	9q	12q	0
Ck30	Ots2BML	11.0	13p	2p	2	2ap	0	0
Ck30	Omm1330/i	21.2	13p	2p	2 or 29	2ap or 29q	13p or 17q	0
Ck30	Omm1035/ii	21.2	11	19c	0	19c	0	0
Ck30	OmyFGT25TUF	21.2	13p	2p	2	0	13p or 17c	0
Ck30	Omm5074/i	39.4	13p	2p	0	0	13p	0
CkF31	Omm1218/ii	0.0	13q	2q	2 or 9	2b or 9q	0	0
CkF31	Omm1274/i	10.1	13q	2q	2 or 9	2b or 9q	0	0
CkF31	Omm1262	17.5	13q	2q	2 or 9	2b	0	0
CkM31	Ots521NWFSC	0.0	13q	2q	0	2b	0	0
CkM31	Omm1002	4.4	13q	2q	9	9q	13q	0
Ck32	Omm5106/ii	0.0	10q	20q	0	0	19p or 10q	0
Ck32	Omm5017/ii	1.2	10q	20q	0	14p or 20q	19p or 10q	0
Ck32	Omm1657/i	2.3	10q	20q	0	14p or 20q	19p or 10q	0
Ck32	Omm1174	2.3	10q	20q	0	0	10p	0
Ck32	Omm1413	3.3	10q	20q	0	0	19p or 10q	0
CkF33	Omy4DIAS	0.0	4q	24q	24	24q	4q	0
CkF33	Omm1449	6.7	4q	24q	0	24qc	4q	0
CkF33	Omy1306INRA	31.0	4q	24q	0	24q	0	0
Ck34	Omm1325	0.0	16q	22q	0	0	16q	0
Ck34	Omm1264	2.1	16q	22q	22	0	16q	0
Ck34	CA043931	11.6	0	0	0	0	0	0
Ck34	Omm5133	15.7	16q	22q	0	22q	16q	0
Ck34	Omy1508INRA	25.3	16q	22q	0	22qc	0	0
Ck34	Omm5107	27.4	16q	22q	22	0	16q	0
Ck34	Omi126TUF	31.5	16c	22c	22	22c	0	0
