# Supplementary material for: Comparative Genome Mapping Between Chinook Salmon (Oncorhynchus tshawytscha) and Rainbow Trout (O. mykiss) Based on Homologous Microsatellite Loci
Source: G3 (Bethesda). 2013 Oct 29;3(12):2281–8. doi: 10.1534/g3.113.008003 (PMC3852389; doi:10.1534/g3.113.008003)
Supplement: Supporting Information [file supp_g3.113.008003_TableS4.zip › TableS4.ods]

## Sheet: S4_Female_Map
Chinook Linkage Group	Marker	Distance (Theta)	Distance (Kosambi)	Omy Linkage Group	RT Linkage group	Danzmann RT LG	Guyomard RT LG	Rexroad Omy LG	McClelland Coho LG
CkF01a	Omy7INRA	0.0	0.0	15c	7qc	7	7qc	15c
CkF01a	Ots533NWFSC	0.0	0.0						20
CkF01b	Omm1318/ii	0.0	0.0	15q	7q	7		15q
CkF01b	Omm1077/i	14.8	15.3	15q	7q	7	7q
CkF02a	Omm1001	0.0	0.0	12p	9p			12p
CkF02a	Omm5008	0.0	0.0	12p	9p		9p	12p	7
CkF02a	Ots107SSBI	2.0	2.0	12p	9p		9p		7
CkF02a	One14	8.3	8.3	12p	9p	9		12p
CkF02a	Omy1009	18.9	19.1	12p	9p	9	9p	12p
CkF02a	Omm1130	31.4	31.9	12p	9p		9p	12p
CkF02b	OmyFGT28TUF	0.0	0.0	12q	9q	9 or 13	9q	12q or 28
CkF02b	Omm5063	10.4	10.6	12c	9q			12cq	7
CkF02b	Ots524NWFSC	10.4	10.6	12q	9q		9q
CkF02b	OmyFGT30TUF	10.4	10.6
CkF02b	Omm1121/ii	23.1	23.5	12c	9q		9q	12cq	7
CkF02b	Omy1004UW	42.2	43.6	12c	9p	9	9p	12cp
CkF02b	Str73INRA	46.5	48.0	12	9	9
CkF02c	OmyFGT18TUF/i	20.8	0.0	12q	9q_2q	9 or 2	9q or 2b	2p
CkF02c	Omm1274/ii	24.9	4.1	12q	9q	9 or 2	9q
CkF02c	Omm1218/i	24.9	4.1	12q	9q	9 or 2	9q
CkF03	Ogo4UW	0.0	0.0	15p	7p	7	7p
CkF03	Omm1649	2.4	2.4	15p	7p			15p
CkF03	Omm1417	12.1	12.2	15p	7p			15p
CkF03	Omy1105INRA	12.1	12.2	15p	7p		7p
CkF04a	OmyFGT27TUF	0.0	0.0	9c	21q	21	21q	9qc
CkF04a	Omm1824	8.6	8.7	9c	21q		21q	9qc
CkF04a	Ots211	23.4	23.9						13
CkF04b	Ots3BML	0.0	0.0
CkF04b	Omm1367	15.9	16.5	9q	21q		21q	9q	19
CkF04b	Ots503NWFSC	22.4	23.0
CkF04b	Omy10INRA	33.0	33.8	9q	21q	21	21q
CkF04b	Ssa197DU	37.1	37.9	9	21	21
CkF05a	Omm1138	0.0	0.0	3p	31p		31p	3p
CkF05a	OtsG423UCD/ii	10.0	10.1
CkF05a	Omm1016/ii	15.0	15.1	3p	31p			3p
CkF05b	CA048828	0.0	0.0
CkF05b	Omm1080	2.0	2.0	3q	31q	31		3q
CkF05b	Omm1053	2.0	2.0	3q	31q	31	31q	3q
CkF05b	Omm5024	18.6	19.3	3q	31q			3q
CkF05b	OtsG432UCD	37.3	38.9
CkF06	Omm5050	0.0	0.0	20q	17q			20q
CkF06	Omm5149	10.4	10.6	20q	17q		17q	20q
CkF06	Omm1360	16.6	16.8	20q	17q	17	17q	20q	17
CkF06	GTH2B	24.9	25.2
CkF06	Omm5189	24.9	25.2	20q	17q			20q
CkF06	Omm1135	32.0	32.3	20q	17q			20q	17
CkF06	OtsG422UCD	38.2	38.5	20p	17p	17	17p		17
CkF06	OtsG85UCD	50.7	51.3	20p	17p	17	17p
CkF06	Omm5044	63.2	64.1	20p	17p			20p
CkF07a	OmyFGT14TUF	0.0	0.0	27	11	11
CkF07a	Omy1011UW	8.6	8.7	27	11	11			3
CkF07a	Ots515NWFSC	8.6	8.7	27	11	11	11
CkF07b	Ots520NWFSC	0.0	0.0	27c	11c	11	11c
CkF07b	Omm5033	20.0	21.2	18c	16c	16		18qc	19
CkF07b	Omm1290	28.3	29.6	18q	16q	16		18q
CkF07b	Omm3066/i	28.3	29.6	18q	16q			14 p or 18q
CkF07b	Omy6INRA	34.6	35.9	18q	16q	16
CkF08	Omm5306	0.0	0.0	6p	10p		10p	6p
CkF08	Omy105DU	0.0	0.0	6p	10p	10		6p	10
CkF08	Omy1332INRA	7.1	7.1	6p	10p		10p
CkF08	Omy1394INRA	11.3	11.3	6p	10p		10p
CkF08	One111	11.3	11.3	6p	10p	10	10p
CkF08	Omy1141INRA	17.9	18.0	6p	10p		10p
CkF08	Omm5013	22.0	22.1	6p	10p			6p	10
CkF08	Ocl9UW	38.6	39.3
CkF08	OtsG474UCD	67.1	71.7
CkF08	Omm1111	76.6	81.3	6 (h)	10 (h)			26	10
CkF08	CA054538	80.7	85.4	6c	10c			6qc
CkF08	Omm1294	80.7	85.4	6q	10q		10q and 18	6qc	10
CkF08	OmyFGT09TUF	105.1	112.1	6	10	10
CkF08	Omm1213	105.1	112.1	6q	10q	10
CkF08	Omm1393	105.1	112.1
CkF08	Omm1197/i	109.3	116.3	6	10q	10 and 18			18
CkF09a	Ogo2/iUW	0.0	0.0	14q	3q	3 and 25	3q and 25c	14q and 25t
CkF09a	Omm1312	0.0	0.0	14q	3q	3	3pc	14q
CkF09b	One8	0.0	0.0
CkF09b	Omm1297	2.1	2.1	14q	3q	3		14q
CkF09b	Omm5126	4.2	4.2	9p or 27	21p or 11			9p and 27
CkF09b	Omm5174	8.5	8.5	14q	3q		3q	14q
CkF10a	Omm1088	0.0	0.0	18p	16p	16	16p	18p
CkF10a	Omm1013	11.1	11.3	18c	16c	16	16pc	18p
CkF10a	Omy1318INRA	23.8	24.3	18p	16p		16p
CkF10a	Ssa119NVH/i	36.8	37.6	18p	16p			18p
CkF10b	Oki3	0.0	0.0
CkF10b	OmyRGT39TUF	0.0	0.0	24	26	26	26	24	13
CkF10b	Oki23	0.0	0.0				10c		13
CkF10b	Ots508NWFSC	18.7	19.7
CkF10b	SSOSL32	29.1	30.2	24	26	26	26	24
CkF11	OmyRGT10TUF	0.0	0.0	8p	23p	23	23p	8p
CkF11	Omm3107	15.9	16.5	8p	23p			8p
CkF11	Omm1069	28.0	28.8	8p	23p		23p	8p
CkF11	Omm1459	38.0	38.0	8p	23p		23p	8p
CkF12a	Ots523NWFSC	0.0	0.0			una
CkF12a	Omm1306	0.0	0.0	17p	29p			17p
CkF12a	Ots104SSBI	6.6	6.6
CkF12a	Omy28INRA	11.1	11.1	17	29	29
CkF12a	Omm5026	25.9	26.4	17p	29p	29		17p	6
CkF12a	Ots108SSBI	27.9	28.4	17p	29p	29	29p
CkF12a	OtsG243UCD	34.1	34.6	17p	29p		29p
CkF12a	Omm1201	38.2	38.7	17p	29p		29p	17p	6
CkF12a	Ots201	59.0	60.9
CkF12b	OmyRGT29TUF	0.0	0.0
CkF12b	Omm1330/ii	0.0	0.0	17q	29q		29q or 2a(p)	17q or 13q
CkF12b	Ots208	19.1	20.1
CkF12b	OtsG68UCD	19.1	20.1	17	29	29
CkF12b	Omy21INRA/i	25.4	26.4	17q	29q		29q
CkF12b	CA061021	31.7	32.8
CkF13a	Omm1045	0.0	0.0	4p	24p	24	24p	4p
CkF13a	Omy2INRA	6.6	6.6	4p	24p	24
CkF13a	One2ASC	6.6	6.6	4p	24p	24		4p
CkF13a	Omm1211	6.6	6.6	4p	24p	24	24p	4p	24
CkF13a	Ots105SSBI	6.6	6.6						24
CkF13a	Omm1402	10.7	10.7	4p	24p		24p	4pc or sex	24
CkF13a	Ssa85DU	23.4	23.7	4p	24p	24	24p
CkF13a	Ots4BML	36.4	37.0	4c	24c	24		4qc
CkF13a	Omm1397	36.4	37.0	4c	24c		24pc	4qc
CkF13a	Omm1121/i	44.0	44.7	4p	24p		24p	4p	7
CkF13b	Omm1238	0.0	0.0	23	30	30 or 6	30	23
CkF13b	Omm3018	6.2	6.2	23	30			23	11
CkF14a	Omm1301	0.0	0.0	25	4	25	4c	25 top
CkF14a	Omm5137	11.5	11.7	25	4		4	25 top
CkF14b	One6	0.0	0.0	25	4		4
CkF14b	Omm1193	6.2	6.2	25	4		4	25 top	15
CkF14c	OmyFGT22TUF	0.0	0.0
CkF14c	Omm5138	2.1	2.1	29	25			25 bottom
CkF14c	Omm1511	4.2	4.2	29	25			25(bottom)
CkF14c	Ots513NWFSC	29.2	31.7						3
CkF15a	Omm5017/i	0.0	0.0	19p	14p		14p	19p or 10q
CkF15a	Omm5168	0.0	0.0	19p	14p		14p or 20q	19pc or 10q
CkF15a	Omm1657/ii	10.4	10.6	19p	14p		14p or 20q	19p or 10q
CkF15b	Omm1374	0.0	0.0	19q	14q		14q	19q
CkF15b	One13	20.8	22.1						14
CkF15b	Omm1241	22.8	24.1	19q	14q	14	14q	19q	14
CkF15b	Omm1538	33.4	34.9	8p	23p	23p	8p	8p
CkF16a	Omm1236	0.0	0.0	7p	12p	12		7p	12
CkF16a	Omm5255	13.7	14.1	7p	12p			7p
CkF16b	Omm1006	0.0	0.0	7q	12q		12q
CkF16b	Omm3054	8.5	8.6	7q	12q	12	12q
CkF16b	CA061261	21.0	21.4						12
CkF16b	Omm1404	21.0	21.4	7q	12q			7q
CkF16b	Omy16DIAS	21.0	21.4	7q	12q	12	12q		12
CkF16b	OtsG409UCD	31.4	31.9
CkF17a	Omm1046	0.0	0.0	1q	6q	6 or 30	6q
CkF17a	Omm1152	10.4	10.6	1q	6q	6		1q
CkF17b	Ots504NWFSC	0.0	0.0
CkF17b	Omm1366	0.0	0.0	1q	6q			1q
CkF17b	Omm1355	22.9	24.7	1q	6q	6 or 30		1q
CkF17b	Omm1359	24.9	26.7	1q	6q	6 or 30	6q	1q
CkF18	Ots204	0.0	0.0
CkF18	Omm1333	14.5	14.9	11q	19q	19	19q	11q	18
CkF18	Omm3042	27.0	27.7	11q	19q			11q	18
CkF18	Omm1313	37.4	38.2	11q	19q	19		11q	18
CkF18	Ots209	45.7	46.6	11q	19q		19cq		18
CkF18	Omm1025	60.2	61.5	11c	19c	19	19c	11p
CkF18	Omm1223	62.2	63.5	11c	19c	19		11p
CkF18	Omm5088	62.2	63.5	11c	19c	19		11p
CkF18	Omm5018	62.2	63.5	11c	19c		19c	11p
CkF18	Omm5194	62.2	63.5	11p	19p			11p
CkF18	Omm1399	64.4	65.7	11p	19p			11p
CkF18	OmyRGT12TUF	75.9	77.4	26	18	18	18c	26
CkF18b	Omm1311	0.0	0.0	26	18	18	18	26	18
CkF18b	Omm1202/i	6.3	6.3	26	18		18 or 10q	26 or 6q	1 or 10
CkF18b	Omm1539/i	10.9	10.9	26	18			6q/26
CkF19	Ots517NWFSC	0.0	0.0	sex	1	1	1
CkF19	OmyFGT19TUF	4.2	4.2	sex	1	1	1c
CkF19	Omi34TUF	10.7	10.7	sex	1		1
CkF20a	Omm1270	0.0	0.0	9p	21p			9p	21
CkF20a	Omm1453	2.1	2.1	9p	21p		21p
CkF20b	Ots506NWFSC	0.0	0.0	8q	23q	23	23q
CkF20b	Omm1295	0.0	0.0	8q	23q	23		8cq	23
CkF20b	Ots212	2.0	2.0	8q	23q		23qc		23
CkF20c	OmyRGT09TUF	0.0	0.0	8q	23q		23q	8q
CkF20c	Omm1178	3.7	3.7	8q	23q	23	23q	8q
CkF20c	Omm1276	3.7	3.7	8q	23q	23	23q
CkF20c	Omm1329	3.7	3.7	8q	23q	23	12p	8q
CkF20c	OmyFGT23TUF/ii	5.7	5.7	8q	23q	23		8q
CkF20c	Ots522NWFSC	11.9	11.9	8q	23q		23q	8q
CkF20c	Omm5010	13.9	13.9	8q	23q	23		8q
CkF20c	Omm1207	20.1	20.2	8q	23q	23	23q
CkF21	Omm1273	0.0	0.0	22q	5q	5		22q
CkF21	OtsG249UCD	4.1	4.1	22	5c	5	5qc		1
CkF21	Ots527NWFSC	10.3	10.3
CkF21	Omm1523	29.4	30.4	22c	5c			22c
CkF22a	MPI	0.0	0.0
CkF22a	Omm1039	9.3	9.4	2q	27q	27	27c	2q
CkF22b	OmyRGT31TUF/ii	0.0	0.0	2q	27q	27		2q
CkF22b	Omy1INRA	6.3	6.3	2q	27q		27	2q
CkF22b	Omm1228	6.3	6.3	2q	27q	27	26	2q
CkF22b	Ots529NWFSC	8.3	8.3	2	27	27
CkF23a	Ots502NWFSC	0.0	0.0
CkF23a	Omm1164	16.6	17.3	21p	15p	15 or 7	15p or 7q	21p	8
CkF23a	Omm1077/ii	16.6	17.3	21q (h)	15q (h)	7	7q
CkF23a	OmyRGT08TUF	37.8	39.9	21p	15p	15		21pc
CkF23a	Ots1BML	41.9	44.0	21c	15c	15	15c		8
CkF23a	Omm5075	41.9	44.0	21p	15p			21pc	8
CkF23a	Omm1764	48.2	50.3	21q	15q		7q	15q or 21q
CkF23a	Omm1028/i	52.4	54.5	21c	15c		15c	21qc
CkF23a	Str11INRA	67.6	70.2	21q			15q
CkF23b	Omm1260	0.0	0.0	21q	15q	15		21q
CkF23b	Omm1261	0.0	0.0	21q	15q	15		21q
CkF24	Omm1020	0.0	0.0	28	13	13	13	28
CkF24	Omm1272	13.3	13.6	28	13	13		28	4
CkF24	OmyRGT46TUF	15.3	15.6	28	13	13	13	28
CkF24	OmyRGT14TUF	21.5	21.9	28	13	13	13	28
CkF24	CA040282	42.3	44.0	28	13			28	4
CkF25	One18	0.0	0.0	2p	27p	27 or 31
CkF25	Omm1016/i	13.0	13.3	2p (h)	27p (h)			3p
CkF25	OtsG423UCD/i	13.0	13.3	2p		27	27p
CkF25	Omm1108	30.0	31.0	2p	27p	27	27p	2p
CkF25	Omm1220	38.3	39.4	15q	7q	7		15q
CkF25	Omm5042	52.8	54.3	2c	27c			2qc
CkF25	Omy1428INRA	52.8	54.3	2c	27c		27c
CkF25	Omm1070	56.9	58.4	2c	27c		27c	2qc
CkF25	Omy1015INRA	71.4	73.3	2c	27c		27c
CkF26	Omm3115	0.0	0.0	14c	3c			14cp
CkF26	CA039983	33.3	40.2						1
CkF26	Omm3089	33.3	40.2	14c	3c			14cp
CkF26	BHMS429	41.9	48.9	14p	3p	3		14p
CkF26	OtsG78bUCD	61.9	70.0						15
CkF26	Omm1443	68.1	76.3	sex	1			sex
CkF26	Ots530NWFSC	77.1	85.4
CkF26	Omm3066/ii	79.9	88.2	14 p	3p			14 p or 18q
CkF27a	Omm1221	0.0	0.0	16p	22p	22		16p
CkF27a	Omm5056	4.1	4.1	16p	22p			16p
CkF27b	Ssa289DU	0.0	0.0	16q	22q	22		16q
CkF27b	Omm5162	0.0	0.0	16q	22q		22p	16q
CkF27b	Omi20TUF	0.0	0.0	16p	22p	22	22p
CkF28	Ogo3UW	0.0	0.0	5p	8p	8 or 28	8p
CkF28	OtsG83UCD	0.0	0.0	5p	8p	28
CkF29	Omm5108	0.0	0.0	10c	20c	20		10c
CkF29	Omi90TUF	17.3	18.0	10p	20p	20	3p or 25
CkF29	Omm1181	25.9	26.7	10p	20p	20		10p	20
CkF29	Omm1387	28.0	28.8	10c	20c			10c
CkF29	CA042465	42.8	44.1						20
CkF30	Omm3006/i	0.0	0.0	13c	2p		2apc	13c
CkF30	CA341677	14.5	14.9	13p	2p			13pc
CkF30	Ots2BML	18.8	19.2	13p	2p	2	2ap
CkF30	OmyFGT25TUF	34.0	34.9	13p	2p	2		13p or 17pc
CkF30	Omm1330/i	34.0	34.9	13p	2p	2 or 29	2ap or 29q	13p or 17q
CkF30	Omm1035/ii	34.0	34.9	11	19		19c
CkF30	OmyFGT25TUF/ii	36.1	37.0	13p	2p	2		13p or 17c
CkF30	Omm5074/i	51.1	52.5	13p	2p			13p
CkF31	Omm1218/ii	0.0	0.0	13q	2q	2 or 9	2b or 9q
CkF31	Omm1274/i	8.5	8.6	13q	2q	2 or 9	2b or 9q
CkF31	Omm1262	16.8	17.0	13q	2q	2 or 9	2b
CkF32	Omm1413	0.0	0.0	10q	20q			19p or 10q
CkF32	Omm1174	2.1	2.1	10q	20q		14p or 20q	19q or 20p
CkF32	Omm1657/i	2.1	2.1	10q	20q		14p or 20q	19p or 10q
CkF32	Omm5017/ii	4.1	4.1	10q	20q		14p or 20q	19p or 10q
CkF32	Omm5106/ii	6.5	6.5	10q	20q			19p or 10q
CkF33	Omy4DIAS	0.0	0.0	4q	24q	24	24q	4q
CkF33	Omm1449	6.3	6.3	4q	24q		24qc	4q
CkF33	Omy1306INRA	27.5	29.0	4q	24q		24q
CkF34	Omm1325	0.0	0.0	16q	22q			16q
CkF34	Omm1264	2.0	2.0	16q	22q	22		16q
CkF34	CA043931	16.5	16.9
CkF34	Omm5133	24.8	25.3	16q	22q		22q	16q
CkF34	Omy1508INRA	34.3	34.9	16q	22q		22qc
CkF34	Omm5107	39.0	39.6	16q	22q	22		16q
CkF34	Omi126TUF	43.1	43.7	16c	22c	22	22c
