# Supplementary material for: Comparative Genome Mapping Between Chinook Salmon (Oncorhynchus tshawytscha) and Rainbow Trout (O. mykiss) Based on Homologous Microsatellite Loci
Source: G3 (Bethesda). 2013 Oct 29;3(12):2281–8. doi: 10.1534/g3.113.008003 (PMC3852389; doi:10.1534/g3.113.008003)
Supplement: Supporting Information [file supp_g3.113.008003_TableS5.zip › TableS5.ods]

## Sheet: S5_Male_Map
Chinook Linkage Group	Marker	Distance (Theta)	Distance (Kosambi)	Omy Linkage Group	RT Linkage group	Danzmann RT LG	Guyomard RT LG	Rexroad Omy LG	McClelland Coho LG
CkM01	Omm1012	0.0	0.0	15q	7q	7	7q	15c			729.4	753.1
CkM01	Omm1077/i	4.2	4.2	15q	7q	7	7q
CkM01	Omm1028/ii	6.3	6.3	21c_15q	15c_7q		15c	21qc
CkM01	sex	10.6	10.6
CkM01	Omy7INRA	10.6	10.6	15c	7c	7	7qc	15c
CkM02a	Omm1001	0.0	0.0	12p	9p			12p
CkM02a	Omm5008	4.1	4.1	12p	9p		9p	12p	7
CkM02b	OmyFGT28TUF	0.0	0.0	12q	9q	9 or 13	9q	12q or 28
CkM02b	OmyFGT18TUF/i	8.3	8.4	12p (h)	9q (h)	9 or 2	9q	2p
CkM02b	One14	8.3	8.4	12p	9p	9		12p
CkM02b	Omm1130	8.3	8.4	12p	9p		9p	12p
CkM02b	Omm5007	8.3	8.4	12p	9p		9p	12p	7
CkM02b	Omy1004UW	8.3	8.4	12p	9p	9	9p	12p
CkM02b	Ots524NWFSC	8.3	8.4	12q	9q		9q
CkM02b	Omm1121/ii	8.3	8.4	12cq	9q		9q	12cq	7
CkM02b	Omm1268	8.3	8.4	12q	9q	9		12q
CkM02b	Omm1671	8.3	8.4	12q (h)	9q (h)			13q
CkM02b	Omy1009	8.3	8.4	12p	9p	9	9p	12p
CkM02b	Ots107SSBI	10.6	10.7	12p	9p		9p		7
CkM03	OmyFGT26TUF/ii	0.0	0.0	15cc	7c	7		15pc
CkM03	Ogo4UW	20.8	22.1	15p	7p	7	7p
CkM03	Omm1580	20.8	22.1	15p	7p			15p
CkM03	Omy1105INRA	38.9	41.1	15p	7p		7p
CkM04	Ots503NWFSC	0.0	0.0
CkM04	Omm1367	6.5	6.5	9q	21q		21q	9q	19
CkM04	Ocl8UW	8.6	8.6	11p	19p	19	19p
CkM04	Ots211	12.7	12.7						13
CkM04	Ots3BML	14.9	14.9
CkM04	Omm1145	23.7	23.8	9qc	21q		21q	9qc
CkM04	OmyFGT27TUF	32.2	32.4	9qc	21q	21	21q	9qc
CkM04	Omy10INRA	44.9	45.4	9q	21q	21	21q
CkM04	Ssa197DU	57.4	58.2	9	21	21
CkM05	Ots526NWFSC/i	0.0	0.0	3p	31p	31	31p		5
CkM05	One18	4.2	4.2	3p	27p	31p or 27p
CkM05	Omm1138	4.2	4.2	3p	31p		31p	3p
CkM05	One102ADFG	4.2	4.2	3p	31p	31 or 27	31p		5
CkM05	OtsG432UCD	4.2	4.2
CkM05	Omm1053	4.2	4.2	3q	31q	31	31q	3q
CkM05	Omm1080	4.2	4.2	3q	31q	31		3q
CkM05	Omm5062/ii	4.2	4.2	3c	31c	27		3c or 2	5
CkM05	Omm1016/ii	6.4	6.4	3p	31p			3p
CkM05	OtsG423UCD/ii	11.8	11.8
CkM05	Ots519NWFSC	16.6	16.6
CkM06	Omm1509	0.0	0.0	20q	17q			20q
CkM06	GTH2B	15.0	15.5
CkM06	Omm1135	15.0	15.5	20q	17q			20q	17
CkM06	Omm1360	15.0	15.5	20q	17q	17	17q	20q	17
CkM06	OtsG422UCD	15.0	15.5	20p	17p	17	17p		17
CkM06	OtsG85UCD	15.0	15.5	20p	17p	17	17p
CkM06	Omm5189	18.5	19.0	20q	17q			20q
CkM06	Omm5149	25.6	26.1	20q	17q		17q	20q
CkM06	Omm5044	42.2	43.4	20p	17p			20p
CkM07	Ots520NWFSC	0.0	0.0	27c	11c	11	11c
CkM07	Ocl1UW	4.4	4.4	27	11	11	11
CkM07	Ots518NWFSC	4.4	4.4	18q	16q		16q
CkM07	Omm1154	4.4	4.4	27	11		11	27	3
CkM07	Omm1290	4.4	4.4	18q	16q	16		18q
CkM07	Omm5033	4.4	4.4	18c	16c	16		18qc	19
CkM07	Omy1011UW	4.4	4.4	27	11	11			3
CkM07	Omm3066/i	6.4	6.4	18q	16q			14 p or 18q
CkM07	Omy6INRA	17.0	17.2	18q	16q	16
CkM07	Str2INRA	32.9	33.6	18q	16q	16
CkM08	Omm1215	0.0	0.0	6q	10q			6q and 26
CkM08	Ocl9UW	8.3	8.4
CkM08	CA054538	8.3	8.4	6c	10q			6qc
CkM08	Omm1111	8.3	8.4	18/6	26/6			26	10
CkM08	Omm1213	8.3	8.4	6q	10q	10
CkM08	Omm1294	8.3	8.4	6c	10q		10q and 18	6qc	10
CkM08	Omm5013	8.3	8.4	6p	10p			6p	10
CkM08	OtsG3UCD	8.3	8.4	6q	10q	10			10
CkM08	Omm1393	8.3	8.4
CkM08	Omy1332INRA	8.3	8.4	6p	10p		10p
CkM08	Omy1394INRA	8.3	8.4	6p	10p		10p
CkM08	One111	8.3	8.4	6p	10p	10	10p
CkM08	Omy105DU	8.3	8.4	6p	10p	10		6p	10
CkM08	Omm1111	8.3	8.4	6 (h)	10 (h)			26	10
CkM08	Omy1141INRA	10.4	10.5	6p	10p		10p
CkM08	OtsG474UCD	15.1	15.2
CkM09	Omy26INRA/i	0.0	0.0	14q	3q	3
CkM09	Ogo2/iUW	2.6	2.6	14c	3c	3 and 25	3q and 25c	14q and 25t
CkM09	Ogo1UW	4.7	4.7	14q	3q	3	3pc	14qc	2
CkM09	Omm1312	4.7	4.7	14q	3q	3	3pc	14q
CkM09	One8	12.7	12.8
CkM10	Str60INRA	0.0	0.0	18	16	16 or 12
CkM10	Oki3	2.1	2.1
CkM10	OmyRGT39TUF	2.1	2.1	24	26	26	26	24	13
CkM10	Oki23	2.1	2.1				10c		13
CkM10	Omm1013	2.1	2.1	18p	16p	16	16pc	18p
CkM10	Ots508NWFSC	2.1	2.1
CkM10	Omy111DU	2.1	2.1	24	26	26	26
CkM10	Omm1088	2.1	2.1	18p	16p	16	16p	18p
CkM10	Ssa119NVH/i	2.1	2.1
CkM10	Omi66TUF	4.2	4.2	24	26	26	26	24
CkM10	SSOSL32	4.2	4.2	24	26	26	26	24
CkM10	Ots500NWFSC	18.7	19.1
CkM11	Omm5265	0.0	0.0	5q	8q			5q
CkM11	Omm5025	2.1	2.1	5q	8q	8		5q
CkM11	One5ASC	12.5	12.7	5q	8q	8		5q
CkM11	Omi134TUF	12.5	12.7	5c	8c	8	8c
CkM11	Omy18INRA	14.5	14.7	5c	8c		8c
CkM11	OmyRGT10TUF	14.5	14.7	8p	23p	23	23p	8p
CkM11	Omm1358	14.5	14.7	8p	23p			8p
CkM11	Omm5058	14.5	14.7	8p	23p			8p
CkM11	Omm3032	14.5	14.7	5c	8c			5qc
CkM11	Omm1459	26.1	26.5	8p	23p		23p	8p
CkM12	Omy28INRA	0.0	0.0	17	29	29
CkM12	OmyRGT29TUF	0.0	0.0
CkM12	CA061021	0.0	0.0
CkM12	Omm1201	0.0	0.0	17p	29p		29p	17p	6
CkM12	Ots201	0.0	0.0
CkM12	Ots208	0.0	0.0
CkM12	OtsG243UCD	0.0	0.0	17p	29p		29p
CkM12	OtsG68UCD	0.0	0.0	17	29	29
CkM12	Omm1161/ii	0.0	0.0	12q	9q		9q	12q
CkM12	Omm1330/ii	0.0	0.0	17q	29q		29q or 2a(p)	17q or 13q
CkM12	Ots104SSBI	2.2	2.2
CkM13	Omm1045	0.0	0.0	4p	24p	24	24p	4p
CkM13	One2ASC	6.2	6.2	4p	24p	24		4p
CkM13	Ots4BML	6.2	6.2	4c	24c	24		4qc
CkM13	Ssa85DU	6.2	6.2	4p	24p	24	24p
CkM13	Omm1238	6.2	6.2	23	30	30 or 6	30	23
CkM13	Omm3018	6.2	6.2	23	30			23	11
CkM13	Omm1121/i	6.2	6.2	4p	24p		24p	4p	7
CkM13	Omm1507	6.2	6.2	4c	24c			4qc
CkM13	Omm1211	8.2	8.2	4p	24p	24	24p	4p	24
CkM13	Omm1397	12.4	12.4	4c	24c		24pc	4qc
CkM14	Ots513NWFSC	0.0	0.0						3
CkM14	Omm5138	21.2	22.6	29	25			25 bottom
CkM14	Omm1511	44.6	48.0	29	25			25(bottom)
CkM14	One6	63.3	67.6	25	4		4
CkM14	Omm1301	63.3	67.6	25	4	25	4c	25 top
CkM14	Ogo2/iiUW	63.3	67.6	25	25	25 or 3	3 or 25c	25 top or 14q	3
CkM14	Omm5137	63.3	67.6	25	4		4	25 top
CkM14	Ots103	63.3	67.6
CkM14	Omm5175	81.0	86.1	25	4			25 top
CkM15	Omm1241	0.0	0.0	19q	14q	14	14q	19q	14
CkM15	One13	14.5	14.9						14
CkM15	OmyRGT43TUF	31.1	32.2	19q	14q	14	14q
CkM15	Omm5017/i	31.1	32.2	19p	14p		14p	19p or 10q
CkM15	CA061687	33.1	34.2						25
CkM15	Omm1374	33.1	34.2	19q	14q		14q	19q
CkM15	Omm1657/ii	33.1	34.2	19p	14p		14p or 20q	19p or 10q
CkM15	Omm5106/i	33.1	34.2	19p	14p	14		19p or 10q
CkM15	Omm5168	39.4	40.5	19p	14p		14p or 20q	19pc or 10q
CkM16	Ots100SSBI	0.0	0.0	7p	12p	12 or 16	12p
CkM16	CA061261	0.0	0.0						12
CkM16	Omm1236	0.0	0.0	7p	12p	12		7p	12
CkM16	Omm1404	0.0	0.0	7q	12q			7q
CkM16	Omy16DIAS	0.0	0.0	7q	12q	12	12q		12
CkM16	OtsG409UCD	0.0	0.0
CkM16	Omm5255	0.0	0.0	7p	12p			7p
CkM17	Ots504NWFSC	0.0	0.0
CkM17	Omm1046	0.0	0.0	1q	6q	6 or 30	6q
CkM17	Omm1205	0.0	0.0	1p	6p	6 or 30	6p	1p
CkM17	Omm1359	0.0	0.0	1q	6q	6 or 30	6q	1q
CkM17	Ots206	0.0	0.0
CkM17	Omm1302	0.0	0.0	1p	6p	6 or 30		1p
CkM17	Omm1355	0.0	0.0	1q	6q	6 or 30		1q
CkM17	Ssa20.19NUIG	2.0	2.0	1p	6p	6		11p
CkM17	Omm1152	20.7	21.7	1p	6p	6		1q
CkM18	Omm1311	0.0	0.0	26	18	18	18	26	18
CkM18	Omm1025	6.2	6.2	11c	19c	19	19c	11p
CkM18	Omm1159	6.2	6.2	26	18	18	18	26
CkM18	Omm1313	6.2	6.2	11q	19q	19		11q	18
CkM18	Omm3042	6.2	6.2	11q	19q			11q	18
CkM18	Ots209	6.2	6.2	11q	19q		19cq		18
CkM18	Omm5018	6.2	6.2	11p	19p		19c	11p
CkM18	Omm5194	6.2	6.2	11p	19p			11p
CkM18	Omm1539/i	10.9	10.9	26	18			6q/26
CkM18	Ots509NWFSC	35.9	38.4						25
CkM19	Omm5032	0.0	0.0	sex	1			sex
CkM19	Omm1372	0.0	0.0	sex	1	1	1	sex
CkM19	Ots517NWFSC	6.2	6.2	sex	1	1	1
CkM19	OmyFGT19TUF	14.5	14.6	sex	1	1	1c
CkM19 (putative)	sSOD-1	0.0	0.0	sex	1	1
CkM19 (putative)	Ots516NWFSC	11.6	11.8	sex	1		1
CkM20	OmyRGT09TUF	0.0	0.0	8q	23q		23q	8q
CkM20	Omm1276	0.0	0.0	8q	23q	23	23q
CkM20	Omm1329	20.8	22.1	8q	23q	23	12p	8q
CkM20	Omm1178	24.9	26.2	8q	23q	23	23q	8q
CkM20	Omy1090UW	41.5	43.5	9p		21	21p	9p
CkM20	Omy1403INRA	51.9	54.0	9p	21p		21p
CkM20	Omm1453	68.9	71.7	9p	21p		21p
CkM21	Omm1032	0.0	0.0	22	5		5p	22p
CkM21	Ots527NWFSC	2.0	2.0
CkM21	OtsG249UCD	2.0	2.0	22	5	5	5qc		1
CkM21	Omm1523	6.2	6.2	22c	5c			22c
CkM22	Omm1039	0.0	0.0	2q	27q	27	27c	2q
CkM22	Omy1148INRA	7.1	7.1	2q	27q		27q
CkM22	OmyRGT31TUF/ii	21.9	22.4	2q	27q	27		2q
CkM22	Omm1228	21.9	22.4	2q	27q	27	26	2q
CkM22	Ots529NWFSC	21.9	22.4	2	27	27
CkM23	OmyRGT08TUF	0.0	0.0	21p	15p	15		21pc
CkM23	OmyRGT15TUF	0.0	0.0	21q (h)	15q (h)	15 or 7	7q	15q
CkM23	Omm1164	0.0	0.0	21p	15p	15 or 7	15p or 7q	21p	8
CkM23	Omm5075	0.0	0.0	21p	15p			21pc	8
CkM23	Omm1318/i	0.0	0.0	21q (h)	15q (h)	7		15q
CkM23	Omm1077/ii	0.0	0.0	21q (h)	15q (h)	7	7q
CkM23	Omm1067	0.0	0.0	21p	15p		15p	21p
CkM23	Omm1028/i	0.0	0.0	21c	15c		15c	21qc
CkM23	Omm1261	10.8	11.0	21q	15q	15		21q
CkM23	OmyRGT21TUF	28.1	29.0	21q	15q	15	15q	21q
CkM24	CA040282	0.0	0.0	28	13			28	4
CkM24	OmyRGT14TUF	10.4	10.6	28	13	13	13	28
CkM24	Omm1272	12.4	12.6	28	13	13		28	4
CkM24	OmyRGT46TUF	14.4	14.6	28	13	13	13	28
CkM24	Omm1762	16.5	16.7	28	13		13	28
CkM24	Omm1020	23.3	23.5	28	13	13	13	28
CkM25	Omm1070	0.0	0.0	2c	27c		27c	2qc
CkM25	Omm5042	0.0	0.0	2c	27c			2qc
CkM25	Ots501NWFSC	0.0	0.0
CkM25	Omm1108	0.0	0.0	2p	27p	27	27p	2p
CkM25	Omm5062/i	0.0	0.0	2p	27p			2p or 3p
CkM25	Omy1428INRA	0.0	0.0	2c	27c		27pc
CkM25	OtsG423UCD/i	0.0	0.0	2p		27	27p
CkM25	Omm1016/i	2.7	2.7	2p (h)	27p (h)			3p
CkM26	Omy1333INRA/i	0.0	0.0	14p	3p		3p or 16q
CkM26	Omm3066/ii	15.3	15.8	14p	3p			14 p or 18q
CkM26	CA039983	22.9	23.5						1
CkM26	OtsG78bUCD	22.9	23.5						15
CkM26	Omm3089	22.9	23.5	14c	3c			14cp
CkM26	BHMS429	31.5	32.1	14p	3p	3		14p
CkM26	Omm3115	56.5	59.6	14c	3c			14cp
CkM27a	Ssa289DU	0.0	0.0	16q	22q	22		16q
CkM27a	Omm5162	0.0	0.0	16q	22q		22p	16q
CkM27a	Omi20TUF	0.0	0.0	16p	22p	22	22p
CkM27a	Omm5056	9.0	9.1	16p	22p			16p
CkM27a	Omm1221	23.5	24.0	16p	22p	22		16p
CkM28	Ogo3UW	0.0	0.0	5p	8p	8 or 28	8p
CkM28	OtsG83UCD	0.0	0.0	5p	8p	28
CkM29	Omm1181	0.0	0.0	10p	20p	20		10p	20
CkM29	Omi90TUF	0.0	0.0	10p	20p	20	3p or 25
CkM29	Omm1387	0.0	0.0	10c	20c			10c
CkM30	Ots2BML	0.0	0.0	13p	2p	2	2ap
CkM30	Omm1161/i	2.2	2.2	13q (h)	2q (h)	9	9q	12q
CkM30	Omm3006/i	2.2	2.2	13c	2p		2apc	13c
CkM30	Omm1330/i	2.2	2.2	13p	2p	2 or 29	2ap or 29q	13p or 17q
CkM30	CA341677	2.2	2.2	13p	2p			13pc
CkM31	Ots521NWFSC	0.0	0.0	13q	2q		2b
CkM31	Omm1002	4.3	4.3	13q	2q	9	9q	13q
CkM32	Omm5017/ii	0.0	0.0	10q	20q		14p or 20q	19p or 10q
CkM32	Omm1657/i	0.0	0.0	10q	20q		14p or 20q	19p or 10q
CkM32	Omm1413	0.0	0.0	10q	20q			19p or 10q
CkM32	Omm5106/ii	0.0	0.0	10q	20q			19p or 10q
CkM34	Omm1264	0.0	0.0	16q	22q	22		16q
CkM34	CA043931	4.1	4.1
CkM34	Omm5107	4.1	4.1	16q	22q	22		16q
CkM34	Omy1508INRA	4.1	4.1	16c	22c		22qc
CkM34	Omm5133	4.1	4.1	16q	22q		22q	16q
CkM34	Omi126TUF	8.2	8.2	16c	22c	22	22c
