# Supplementary material for: Comparative Genome Mapping Between Chinook Salmon (Oncorhynchus tshawytscha) and Rainbow Trout (O. mykiss) Based on Homologous Microsatellite Loci
Source: G3 (Bethesda). 2013 Oct 29;3(12):2281–8. doi: 10.1534/g3.113.008003 (PMC3852389; doi:10.1534/g3.113.008003)
Supplement: Supporting Information [file supp_g3.113.008003_TableS6.zip › TableS6.ods]

## Sheet: S6_consensus_mapchart_code
chrom	Ck01
	Ots533NWFSC	0.0		t2=Coh20
	Omy7INRA	0.0	t=Omy15c_RT7c
	sex	0.0
	Omm1028/ii	9.7	t=Omy21c_RT15c		t3=Ck23	BI
	Omm1077/i	27.4	t=Omy15q_RT7q		t3=Ck23	BI
	Omm1012	31.6	t=Omy15q_RT7q
chrom	Ck02	R
	Omm1274/ii	0.0	t=Omy12q_RT9q		t3=Ck31	BI
	OmyFGT28TUF	42.0	t=Omy12q_RT9q
	OmyFGT30TUF	51.5
	Omm5063	51.5	t=Omy12q_RT9q	t2=Coh7
	Ots524NWFSC	51.5	t=Omy12q_RT9q
	OmyFGT18TUF/i	66.5	t=Omy12p(h)_RT9q
	Omm1218/i	68.9	t=Omy12q_RT9q		t3=Ck31	BI
	Omm1671	86.0	t=Omy13q_RT2q
	Omm1121/ii	109.7	t=Omy12c_RT9q	t2=Coh7	t3=Ck31	BI
	Str73INRA	119.4	t=Omy12_RT9
	Omy1004UW	121.6	t=Omy12c_RT9p
	Omm1130	137.8	t=Omy12p_RT9p
	Omy1009	144.1	t=Omy12p_RT9p
	One14	149.3	t=Omy12p_RT9p
	Omm5007	149.3	t=Omy12p_RT9p	t2=Coh7
	Omm1268	149.3	t=Omy12q_RT9q
	Ots107SSBI	153.5	t=Omy12p_RT9p	t2=Coh7
	Omm1001	175.7	t=Omy12p_RT9p
	Omm5008	177.8	t=Omy12p_RT9p	t2=Coh7
chrom	Ck03
	OmyFGT26TUF/ii	0.0	t=Omy15c_RT7c
	Omm1580	20.3	t=Omy15p_RT7p
	Ogo4UW	34.5	t=Omy15_RT7p
	Omm1649	37.2	t=Omy15p_RT7p
	Omm1417	48.7	t=Omy15p_RT7p
	Omy1105INRA	48.7	t=Omy15p_RT7p
chrom	Ck04
	Ocl8UW	0.0	t=Omy11p_RT19p
	Omm1145	16.6	t=Omy9c_RT21q
	Ots211	33.2		t2=Coh13
	Omm1824	42.9	t=Omy9c_RT21q
	OmyFGT27TUF	48.6	t=Omy9q_RT21q
	Ots3BML	65.7
	Omm1367	75.7	t=Omy9q_RT21q	t2=Coh19
	Ots503NWFSC	82.0
	Omy10INRA	94.8	t=Omy9q_RT21q
	Ssa197DU	103.2	t=Omy9_RT21
chrom	Ck05
	Omm1016/ii	0.0	t=Omy3p_RT31p		t3=Ck25	BI
	OtsG423UCD/ii	3.9			t3=Ck25	BI
	Omm1138	10.1	t=Omy3p_RT31p
	Ots526NWFSC/i	21.6	t=Omy3p_RT31p	t2=Coh5
	OtsG432UCD	33.4
	Omm5062/ii	33.4	t=Omy3p_RT31p	t2=Coh5	t3=Ck25	BI
	One102ADFG	33.4	t=Omy3c_RT31c	t2=Coh5
	Omm5024	43.2	t=Omy3q_RT31q
	Ots06ESFU	48.8
	Omm1080	54.1	t=Omy3q_RT31q
	Omm1053	54.1	t=Omy3q_RT31q
	CA048828	56.2
chrom	Ck06	R
	Omm1509	0.0	t=Omy20q_RT17q
	Omm5050	5.8	t=Omy20q_RT17q
	Omm5149	16.4	t=Omy20q_RT17q
	Omm1360	21.6	t=Omy20q_RT17q	t2=Coh17
	Omm5189	23.7	t=Omy20q_RT17q
	Omm1135	26.8	t=Omy20q_RT17q	t2=Coh17
	OtsG422UCD	30.0	t=Omy20p_RT17p	t2=Coh17
	GTH2B	32.1
	OtsG85UCD	36.2	t=Omy20p_RT17p
	Omm5044	49.0	t=Omy20p_RT17p
chrom	Ck07	R
	Str2INRA	0.0	t=Omy18q_RT16q
	Omy6INRA	16.1	t=Omy18q_RT16q
	Omm3066/i	24.7	t=Omy18q_RT16q	t3=Ck26	BI
	Omm1290	25.7	t=Omy18q_RT16q
	Ots518NWFSC	26.8	t=Omy18q_RT16q
	Omm1154	27.8	t=Omy27_RT11	t2=Coh3
	Ocl1UW	28.9	t=Omy27_RT11
	Omm5033	29.9	t=Omy18c_RT16c	t2=Coh19
	Ots520NWFSC	42.1	t=Omy27c_RT11c
	Omy1011UW	69.5	t=Omy27_RT11	t2=Coh3
	Ots515NWFSC	69.5	t=Omy27_RT11
	OmyFGT14TUF	78.3	t=Omy27_RT11
chrom	Ck08
	Omm5306	0.0	t=Omy6p_RT10p
	Omy105DU	0.0	t=Omy6p_RT10p	t2=Coh10
	Omy1332INRA	5.5	t=Omy6p_RT10p
	Omy1394INRA	7.6	t=Omy6p_RT10p
	One111	7.6	t=Omy6p_RT10p
	Omy1141INRA	11.8	t=Omy6p_RT10p
	Omm5013	14.9	t=Omy6p_RT10p	t2=Coh10
	Ocl9UW	23.3
	CA054538	39.5	t=Omy6c_RT10q
	Omm1294	39.5	t=Omy6q_RT10q	t2=Coh10
	Omm1111	40.5	t=Omy6(h)_RT10(h)	t2=Coh10
	Omm1213	51.1	t=Omy6q_RT10q
	OmyFGT09TUF	51.1	t=Omy6_RT10
	Omm1197/i	73.8	t=Omy6q_RT10q	t2=Coh18
chrom	Ck09
	Omy26INRA/i	0.0	t=Omy14q_RT3q
	Omm1312	2.7	t=Omy14q_RT3q
	Ogo2/iUW	3.7	t=Omy14c_RT3c		t3=Ck14	BI
	Ogo1UW	9.2	t=Omy14q_RT3q	t2=Coh2
	One8	24.5
	Omm1297	30.7	t=Omy14q_RT3q
	Omm5126	33.0	t=Omy9p_RT21p
	Omm5174	37.3	t=Omy14q_RT3q
chrom	Ck10
	OmyRGT20TUF	0.0
	Ssa119NVH/i	17.4	t=Omy18p_RT16p
	Omm1013	27.3	t=Omy18p_RT16p
	Omm1088	32.6	t=Omy18p_RT16p
	Str60INRA	40.3	t=Omy18_RT16
	OmyRGT39TUF	47.8	t=Omy24_RT26	t2=Coh13
	Oki3	47.8
	Oki23	47.8		t2=Coh13
	Ots508NWFSC	57.3
	Omy111DU	57.3	t=Omy24_RT26
	Omi66TUF	63.6	t=Omy24_RT26
	SSOSL32	63.6	t=Omy24_RT26
	Ots500NWFSC	78.6
chrom	Ck11	R
	Omm5265	0.0	t=Omy5q_RT8q
	Omm5025	2.1	t=Omy5q_RT8q
	One5ASC	12.7	t=Omy5q_RT8q
	Omi134TUF	12.7	t=Omy5q_RT8c
	Omy18INRA	14.8	t=Omy5c_RT8c
	Omm3032	29.8	t=Omy5c_RT8c
	Omm1358	39.3	t=Omy8p_RT23p
	OmyRGT10TUF	46.8	t=Omy8p_RT23p
	Omm5058	46.8	t=Omy8p_RT23p
	Omm3107	62.6	t=Omy8p_RT23p
	Omm1069	74.5	t=Omy8p_RT23p
chrom	Ck12
	Ots523NWFSC	0.0
	Omm1306	16.2	t=Omy17p_RT29p
	Omy28INRA	30.2	t=Omy17_RT29
	Ots104SSBI	35.6
	Omm5026	43.9	t=Omy17p_RT29p	t2=Coh6
	Ots108SSBI	45.1	t=Omy17p_RT29p
	OtsG243UCD	48.7	t=Omy17p_RT29p
	Omm1161/ii	48.7	t=Omy9q_RT12q		t3=Ck30	BI
	Omm1201	50.8	t=Omy17p_RT29p	t2=Coh6
	Ots201	61.4
	CA061021	76.4
	Omy21INRA/i	79.6	t=Omy17q_RT29q
	Ots208	82.8
	OtsG68UCD	82.8	t=Omy17_RT29
	Omm1330/ii	92.3	t=Omy17q_RT29q		t3=Ck30	BI
	OmyRGT29TUF	105.2
chrom	Ck13
	Omm1045	0.0	t=Omy4p_RT24p
	One2ASC	7.3	t=Omy4p_RT24p
	Omy2INRA	7.7	t=Omy4p_RT24p
	Ots105SSBI	8.1	t2=Co24
	Omm1211	8.4	t=Omy4p_RT24p	t2=Coh24
	Omm1402	10.8	t=Omy4p_RT24p	t2=Coh24
	Ssa85DU	18.6	t=Omy4p_RT24p
	Omm1397	26.4	t=Omy4c_RT24c
	Ots4BML	27.5	t=Omy4c_RT24c
	Omm1507	27.5	t=Omy4c_RT24c
	Omm1121/i	29.6	t=Omy4p_RT24p	t2=Coh7	t3=Ck02	BI
	Omm3018	49.3	t=Omy23_RT30	t2=Coh11
	Omm1238	52.4	t=Omy23_RT30
chrom	Ck14
	Ost02ESFU	0.0
	Ots10ESFU	0.0
	One6	14.2	t=Omy25_RT4
	Omm1193	17.6	t=Omy25_RT4	t2=Coh15
	Omm5137	29.7	t=Omy25_RT4
	Omm1301	38.3	t=Omy25_RT4
	Ots103	47.1
	Ogo2/iiUW	56.1	t=Omy25_RT25	t2=Coh3	t3=Ck09	BI
	Omm5175	69.7	t=Omy25_RT4
	Omm1511	97.9	t=Omy29_RT25
	OmyFGT22TUF	108.4
	Omm5138	113.2	t=Omy29_RT25
	Ots513NWFSC	136.7		t2=Coh3
chrom	Ck15	R
	Omm1241	0.0	t=Omy19q_RT14q	t2=Coh14
	One13	8.4		t2=Coh14
	Omm1374	29.3	t=Omy19q_RT14q
	CA061687	29.3		t2=Coh25
	Omm5106/i	29.3	t=Omy19p_RT14p		t3=Ck32	BI
	OmyRGT43TUF	43.2	t=Omy19q_RT14q
	Omm5017/i	58.3	t=Omy19p_RT14p		t3=Ck32	BI
	Omm5168	62.4	t=Omy19p_RT14p
	Omm1657/ii	70.8	t=Omy19p_RT14p		t3=Ck32	BI
chrom	Ck16
	Ots100SSBI	0.0	t=Omy7p_RT12p
	Omm1236	15.2	t=Omy7p_RT12p	t2=Coh12
	OMM5255	28.4	t=Omy7p_RT12p
	Omm1006	40.5	t=Omy7q_RT12q
	Omm3054	45.6	t=Omy7q_RT12q
	Omm1404	53.1	t=Omy7q_RT12q
	CA061261	53.1		t2=Coh12
	Omy16DIAS	53.1	t=Omy7q_RT12q	t2=Coh12
	OtsG409UCD	58.4
chrom	Ck17	R
	Omm1152	0.0	t=Omy1q_RT6p
	Ssa20.19NUIG	14.6	t=Omy1p_RT6p
	Omm1046	16.3	t=Omy1q_RT6q
	Omm1366	30.2	t=Omy1q_RT6q
	Ots504NWFSC	30.2
	Omm1355	41.8	t=Omy1q_RT6q
	Omm1302	42.4	t=Omy1p_RT6p
	Omm1359	42.9	t=Omy1q_RT6q
	Ots206	60.2
	Ots531NWFSC	74.7
	Omm1205	101.4	t=Omy1p_RT6p
Chrom	Ck18
	Ots204	0
	Omm1333	21.52	t=Omy11q_RT19q	t2=Coh18
	Omm3042	39.19	t=Omy11q_RT19q	t2=Coh18
	Omm1313	44.42	t=Omy11q_RT19q	t2=Coh18
	Omm1159	46.53	t=Omy26_RT18
	Ots209	48.63	t=Omy11q_RT19q	t2=Coh18
	Omm1025	55.98	t=Omy11p_RT19c
	Omm1399	57.55	t=Omy11p_RT19p
	Omm5194	59.13	t=Omy11p_RT19p
	Omm5018	59.13	t=Omy11p_RT19p
	Omm5088	61.02	t=Omy11p_RT19p
	Omm1223	61.02	t=Omy11p_RT19p
	OmyRGT12TUF	71.41	t=Omy26_RT18
	Omm1311	110.66	t=Omy26_RT18	t2=Coh18
	Omm1202/i	116.61	t=Omy26_RT18	t2=Coh1	t3=Ck08	BI
	Omm1539/i	120.92	t=Omy26_RT18
chrom	Ck19
	OmyFGT19TUF	0.0	t=Omy2p_RT9q
	Ots517NWFSC	6.4	t=Omysex_RT1
	Omm5032	12.7	t=Omysex_RT1
	Omm1372	12.7	t=Omysex_RT1
chrom	Ck20
	Omm1270	0.0	t=Omy9p_RT21p	t2=Coh21
	Omm1453	15.2	t=Omy9p_RT21p
	Omy1090UW	27.8	t=Omy9p_RT21p
	Omy1403INRA	40.3	t=Omy9p_RT21p
	Omm1207	67.2	t=Omy8q_RT23q
	Omm5010	72.7	t=Omy8q_RT23q
	Ots522NWFSC	74.5	t=Omy8q_RT23q
	Omm1178	78.2	t=Omy8q_RT23q
	Omm1329	80.3	t=Omy8q_RT23q
	OmyFGT23TUF/ii	86.7	t=Omy8q_RT23q
	Omm1276	93.2	t=Omy8q_RT23q
	OmyRGT09TUF	94.3	t=Omy8q_RT23q
chrom	Ck21
	Omm1273	0.0	t=Omy22c_RT5c
	OtsG249UCD	4.2	t=Omy22c_RT5c	t2=Coh1
	Ots527NWFSC	7.3
	Omm1032	10.6	t=Omy22p_RT5p
	Omm1523	21.6	t=Omy22p_RT5p
chrom	Ck22
	OmyRGT31TUF/ii	0.0	t=Omy2q_RT27q
	Omy1INRA	3.2	t=Omy2q_RT27q
	Omm1228	3.2	t=Omy2q_RT27q
	Ots529NWFSC	4.2	t=Omy2_RT27
	Omm1039	30.3	t=Omy2q_RT27q
	MPI	37.8
	Omy1148INRA	53.1	t=Omy2q_RT27q
chrom	Ck23	R
	Str11INRA	0.0	t=Omy21q_RT0
	Omm1260	39.0	t=Omy21q_RT15q
	Omm1261	39.0	t=Omy21q_RT15q
	OmyRGT21TUF	59.3	t=Omy21q_RT15q
	Ots502NWFSC	80.0		t2=Coh
	OmyRGT08TUF	100.0	t=Omy21p_RT15p
	Omm5075	102.1	t=Omy21p_RT15p	t2=Coh8
	Ots1BML	102.1	t=Omy21c_RT15c	t2=Coh8
	OMM1764	105.3	t=Omy21(h)_RT15(h)
	OMM1028/i	107.4	t=Omy21c_RT15c		t3=Ck01	BI
	OMM1067	116.7	t=Omy21p_RT15p
	Omm1164	126.0	t=Omy21p_RT15p	t2=Coh8
	Omm1077/ii	126.0	t=Omy21(h)_RT15(h)		t3=Ck01	BI
	OmyRGT15TUF	126.0	t=Omy21(h)_RT15(h)
	Omm1318/i	152.7	t=Omy21(h)_RT15(h)		t3=Ck01	BI
chrom	Ck24
	CA040282	0.0	t=Omy28_RT13	t2=Coh4
	OmyRGT14TUF	16.2	t=Omy28_RT13
	Omm1272	19.3	t=Omy28_RT13	t2=Coh4
	OmyRGT46TUF	21.4	t=Omy28_RT13
	Omm1020	31.1	t=Omy28_RT13
	Omm1762	54.6	t=Omy28_RT13
chrom	Ck25
	Omy1015INRA	0.0	t=Omy2c_RT27c
	Omm1070	15.0	t=Omy2c_RT27c
	Ots501NWFSC	15.7
	Omm5062/i	16.4	t=Omy2p_RT27p		t3=Ck05	BI
	Omy1428INRA	17.1	t=Omy2p_RT27p
	Omm5042	17.1	t=Omy2c_RT27c
	Omm1220	24.7	t=Omy15q_RT7q
	Omm1108	29.0	t=Omy2p_RT27p
	OtsG423UCD/i	38.3		t2=Coh	t3=Ck05	BI
	Omm1016/i	39.6	t=Omy2p(h)_RT27p(h)		t3=Ck05	BI
	One18/ii	69.3	t=Omy2p_RT27p		t3=Ck05	BI
chrom	Ck26	R
	Ots530NWFSC	0.0
	Omm3066/ii	26.9	t=Omy14p_RT3p		t3=Ck07	BI
	Omm1443	34.9	t=Omysex_RT1
	OtsG78bUCD	41.1		t2=Coh15
	Omm3089	53.8	t=Omy14c_RT3c
	CA039983	54.9		t2=Coh1
	BHMS429	62.6	t=Omy14c_RT3c
	Omm3115	101.1	t=Omy14c_RT3c
chrom	Ck27
	Omi20TUF	0.0	t=Omy16c_RT22c
	Ssa289DU	1.0	t=Omy16c_RT22c
	Omm5162	1.0	t=Omy16p_RT22p
	Omm5056	16.1	t=Omy16p_RT22p
	Omm1221	25.6	t=Omy16p_RT22p
chrom	Ck28
	Ogo3UW	0.0	t=Omy5p_RT8p
	OtsG83UCD	0.0	t=Omy5p_RT8p
chrom	Ck29
	CA042465	0.0		t2=Coh20
	Omm1387	20.9	t=Omy10q_RT20q
	Omm1181	22.0	t=Omy10p_RT20p	t2=Coh20
	Omi90TUF	26.3	t=Omy10p_RT20p
	Omm5108	43.6	t=Omy10q_RT20q
chrom	Ck30
	Omm3006/i	0.0	t=Omy13c_RT2p
	CA341677	7.3	t=Omy13p_RT2p
	Omm1161/i	7.3	t=Omy13q(h)_RT2q(h)
	Ots2BML	11.0	t=Omy13p_RT2p
	Omm1330/i	21.2	t=Omy13p_RT2p		t3=Ck12	BI
	Omm1035/ii	21.2	t=Omy11_RT19c
	OmyFGT25TUF	21.2	t=Omy13p_RT2p
	Omm5074/i	39.4	t=Omy13p_RT2p
chrom	CkF31
	Omm1218/ii	0.0	t=Omy13q_RT2q		t3=Ck02	BI
	Omm1274/i	10.1	t=Omy13q_RT2q		t3=Ck02	BI
	Omm1262	17.5	t=Omy13q_RT2q
chrom	CkM31
	Ots521NWFSC	0.0	t=Omy13q_RT2q
	Omm1002	4.4	t=Omy13q_RT2q
chrom	Ck32
	Omm5106/ii	0.0	t=Omy10q_RT20q		t3=Ck15	BI
	Omm5017/ii	1.2	t=Omy10q_RT20q		t3=Ck15	BI
	Omm1657/i	2.3	t=Omy10q_RT20q		t3=Ck15	BI
	Omm1174	2.3	t=Omy10q_RT20q
	Omm1413	3.3	t=Omy10q_RT20q
chrom	CkF33
	Omy4DIAS	0.0	t=Omy4q_RT24q
	Omm1449	6.7	t=Omy4q_RT24q
	Omy1306INRA	31.0	t=Omy4q_RT24q
chrom	Ck34	R
	Omm1325	0.0	t=Omy16q_RT22q
	Omm1264	2.1	t=Omy16q_RT22q
	CA043931	11.6
	Omm5133	15.7	t=Omy16q_RT22q
	Omy1508INRA	25.3	t=Omy16q_RT22q
	Omm5107	27.4	t=Omy16q_RT22q
	Omi126TUF	31.5	t=Omy16c_RT22c
[Chart	Options]
Version=22
[Page	Setup]
PageSize=1
PageOrientation=1
CustomWidth=21000
CustomHeight=29700
LeftMargin=2500
RightMargin=2500
TopMargin=2500
BottomMargin=2500
[Title&Footer]
ChartTitle=
TitleMethod=1
TitleFontName=Arial
TitleFontSize=16
TitleFontStyle=B
TitleBottom=500
FooterMethod=0
FooterFontName=Arial
FooterFontSize=8
FooterFontStyle=B
[Page	layout]
NamesFontName=Arial
NamesFontSize=14
NamesFontStyle=B
NamesBottom=200
MultipleBars=1
ChromSpacing=1000
ChromWidthMethod=0
FixChromWidth=7000
[Homologs]
ShowHomologs=0
HomAuto=1
HomUse=0
HomFirst=0
HomCharNum=0
HomIgnCase=0
HilightStyle=0
HilightFontStyle=
HilightSize=0
HilightFontSize=10
HilightColor=0
HilightColorMethod=0
HilightColorNum=1
ConnMethod=1
ConnSelf=0
ConnSelfRight=0
ConnSelfWidth=400
ConnDotSize=150
ConnColor=1
ConnLineStyle=1
ConnLineBold=0
ConnColorMethod=0
[Bars]
BarPosAligned=0
BarCentered=1
BarTops=0
FixedScale=0
MaxBarLength=15000
MM100perCM=100
VertShiftUnits=0
BarWidth=300
IndBold=1
IndCol=1
IndicatorWidth=350
RoundTips=1
SplitMapCM=0
[Loci]
LocusFontName=Arial
LocusFontSize=10
LocusFontStyle=
PositionMethod=1
PositionTicks=20
LocusNamePosition=1
LociPerLine=1
ShowTexts=1
TextStyle=0
Decimals=1
[QTLs&Graphs]
QTLFontName=Arial
QTLFontSize=10
QTLFontStyle=
QTLBarWidth=300
QTLEnds=1
QTLPosition=1
YaxisFontName=Arial
YaxisFontSize=8
YaxisFontStyle=
YaxisFixedLength=1
YaxisLength=5000
YaxisMMperUnit=2.00000000000E+0002
RoundGraphPoints=1
SymbolSize=200
ShowLegend=1
LegendFontName=Arial
LegendFontSize=10
LegendFontStyle=
[Colors&Lines]
LineWidth=20
BoldLineWidth=50
Transparent=1
MaxColor=10
16777215
0
255
32768
8388608
65535
16711935
65280
128
16776960
32896
