# Supplementary material for: Comparative Genome Mapping Between Chinook Salmon (Oncorhynchus tshawytscha) and Rainbow Trout (O. mykiss) Based on Homologous Microsatellite Loci
Source: G3 (Bethesda). 2013 Oct 29;3(12):2281–8. doi: 10.1534/g3.113.008003 (PMC3852389; doi:10.1534/g3.113.008003)
Supplement: Supporting Information [file supp_g3.113.008003_TableS7.zip › TableS7.ods]

## Sheet: S7_Sex_mapchart_code
chrom	CkF01
	Omy7INRA	0	t=Omy15c_RT7c
	Ots533NWFSC	0	t2=Co20
chrom	CkF01b	A	v=20
	Omm1318/ii	0	t=Omy15q(h)_RT7q(h)	t3=Ck23
	Omm1077/i	14.8	t=Omy15q_RT7q	t3=Ck23	BI
chrom	CkM01	R	m
	Omm1012	0	t=Omy15q_RT7q
	Omm1077/i	4.2	t=Omy15q_RT7q	t3=Ck23	BI
	Omm1028/ii	6.3	t=Omy15q(h)_RT7q(h)	t3=Ck23	BI
	sex	10.6
	Omy7INRA	10.6	t=Omy15c_RT7c
chrom	CkF02	P
	Omm1001	0	t=Omy12p_RT9p
	Omm5008	0	t=Omy12p_RT9p	t2=Coh7
	Ots107SSBI	2	t=Omy12p_RT9p	t2=Coh7
	One14	8.3	t=Omy12p_RT9p
	Omy1009	18.9	t=Omy12p_RT9p
	Omm1130	31.4	t=Omy12p_RT9p
chrom	CkF02b	A	V=50	R
	OmyFGT28TUF	0	t=Omy12q_RT9q
	Omm5063	10.4	t=Omy12c_RT9q	t2=Coh7
	Ots524NWFSC	10.4	t=Omy12q_RT9q
	OmyFGT30TUF	10.4
	Omm1121/ii	23.1	t=Omy12c_RT9q	t2=Coh7	t3=Ck13	BI
	Omy1004UW	42.2	t=Omy12c_RT9p
	Str73INRA	46.5	t=Omy12_RT9
chrom	CkF02c	A	V=120	R
	OmyFGT18TUF/ii	0	t=Omy12q(h)_RT9q	t3=CK02
	OmyFGT18TUF/i	20.8	t=Omy12q(h)_RT9q	t3=Ck02
	Omm1274/ii	24.9	t=Omy12q_RT9q	t3=CK31	BI
	Omm1218/i	24.9	t=Omy12q_RT9q	t3=Ck31	BI
chrom	CkM02	m
	Omm1001	0	t=Omy12p_RT9p
	Omm5008	4.1	t=Omy12p_RT9p	t2=Coh7
chrom	CkM02b	A	V=50	R	m
	OmyFGT28TUF	0	t=Omy12q_RT9q
	OmyFGT18TUF/i	8.29	t=Omy12p(h)_RT9q
	One14	8.3	t=Omy12p_RT9p
	Omm1130	8.3	t=Omy12p_RT9p
	Omm5007	8.3	t=Omy12p_RT9p	t2=Coh7
	Omy1004UW	8.3	t=Omy12cp_RT9p
	Omy1009	8.3	t=Omy12p_RT9p
	Ots524NWFSC	8.3	t=Omy12q_RT9q
	Omm1121/ii	8.3	t=Omy12cq_RT9q	t2=Coh7	t3=Ck13
	Omm1268	8.3	t=Omy12q_RT9q
	Omm1671	8.3	t=Omy12q(h)_RT9q(h)
	Ots107SSBI	10.6	t=Omy12p_RT9p	t2=Coh7
chrom	CkF03	P
	Ogo4UW	0	t=Omy15p_RT7p
	Omm1649	2.4	t=Omy15p_RT7p
	Omm1417	12.1	t=Omy15p_RT7p
	Omy1105INRA	12.1	t=Omy15p_RT7p
chrom	CkM03	m
	OmyFGT26TUF/ii	0	t=Omy15cc_RT7c
	Ogo4UW	20.8	t=Omy15p_RT7p
	Omm1580	20.8	t=Omy15p_RT7p
	Omy1105INRA	38.9	t=Omy15p_RT7p
chrom	CkF04	P	R
	OmyFGT27TUF	0	t=Omy9c_RT21q
	Omm1824	8.6	t=Omy9c_RT21q
	Ots211	23.4	t2=Co13
chrom	CkF04b	A	V=50
	Ots3BML	0
	Omm1367	15.9	t=Omy9q_RT21q	t2=Coh19
	Ots503NWFSC	22.4
	Omy10INRA	32.99	t=Omy9q_RT21q
	Ssa197DU	37.1	t=Omy9_RT21
chrom	CkM04	m
	Ots503NWFSC	0
	Omm1367	6.5	t=Omy9q_RT21q	t2=Coh19
	Ocl8UW	8.59	t=Omy11p_RT19p
	Ots211	12.7	t2=Co13
	Ots3BML	14.9
	Omm1145	23.7	t=Omy9qc_RT21q
	OmyFGT27TUF	32.2	t=Omy9qc_RT21q
	Omy10INRA	44.9	t=Omy9q_RT21q
	Ssa197DU	57.4	t=Omy9_RT21
chrom	CkF05	P
	Omm1138	0	t=Omy3p_RT31p
	OtsG423UCD/ii	10	t3=Ck25	BI
	Omm1016/ii	15	t=Omy3p_RT31p	t3=Ck25	BI
chrom	CkF05b	A	V=70
	CA048828	0
	Omm1080	2	t=Omy3q_RT31q
	Omm1053	2	t=Omy3q_RT31q
	Omm5024	18.6	t=Omy3q_RT31q
	OtsG432UCD	37.3
chrom	CkM05	R	m
	Ots526NWFSC/i	0	t=Omy3p_RT31p	t2=Coh5	t3=Ck05
	One18/i	4.2	t=Omy3p_RT31p		t3=Ck05
	Omm1138	4.2	t=Omy3p_RT31p
	One102ADFG	4.2	t=Omy3p_RT31p
	OtsG432UCD	4.2
	Omm1053	4.2	t=Omy3q_RT31q
	Omm1080	4.2	t=Omy3q_RT31q
	Omm5062/ii	4.2	t=Omy3c_RT31c	t2=Coh5	t3=Ck25	BI
	Omm1016/ii	6.4	t=Omy3p_RT31p	t3=Ck25	BI
	OtsG423UCD/ii	11.8			t3=Ck25	BI
	Ots519NWFSC	16.6
chrom	CkF06	P	R
	Omm5050	0	t=Omy20q_RT17q
	Omm5149	10.4	t=Omy20q_RT17q
	Omm1360	16.6	t=Omy20q_RT17q	t2=Coh17
	GTH2B	24.9
	Omm5189	24.9	t=Omy20q_RT17q
	Omm1135	32	t=Omy20q_RT17q	t2=Coh17
	OtsG422UCD	38.2	t=Omy20p_RT17p	t2=Coh17
	OtsG85UCD	50.7	t=Omy20p_RT17p
	Omm5044	63.2	t=Omy20p_RT17p
chrom	CkM06	R	m
	Omm1509	0	t=Omy20q_RT17q
	GTH2B	15
	Omm1135	15	t=Omy20q_RT17q	t2=Coh17
	Omm1360	15	t=Omy20q_RT17q	t2=Coh17
	OtsG422UCD	15	t=Omy20p_RT17p	t2=Coh17
	OtsG85UCD	15	t=Omy20p_RT17p
	Omm5189	18.5	t=Omy20q_RT17q
	Omm5149	25.6	t=Omy20q_RT17q
	Omm5044	42.2	t=Omy20p_RT17p
chrom	CkF07	P
	OmyFGT14TUF	0	t=Omy27_RT11
	Omy1011UW	8.6	t=Omy27_RT11	t2=Coh3
	Ots515NWFSC	8.6	t=Omy27_RT11
chrom	CkF07b	A	V=30
	Ots520NWFSC	0	t=Omy27c_RT11c
	Omm5033	20	t=Omy18c_RT16c	t2=Coh19
	Omm1290	28.3	t=Omy18q_RT16q
	Omm3066/i	28.3	t=Omy18q_RT16q	t3=Ck26	BI
	Omy6INRA	34.6	t=Omy18q_RT16q
chrom	CkM07	m
	Ots520NWFSC	0	t=Omy27c_RT11c
	Ocl1UW	4.4	t=Omy27_RT11
	Ots518NWFSC	4.4	t=Omy18q_RT16q
	Omm1154	4.4	t=Omy27_RT11	t2=Coh3
	Omm1290	4.4	t=Omy18q_RT16q
	Omm5033	4.4	t=Omy18c_RT16c	t2=Coh19
	Omy1011UW	4.4	t=Omy27_RT11	t2=Coh3
	Omm3066/i	6.4	t=Omy18q_RT16q	t3=Ck26	BI
	Omy6INRA	17	t=Omy18q_RT16q
	Str2INRA	32.9	t=Omy18q_RT16q
chrom	CkF08	P
	Omm5306	0	t=Omy6p_RT10p
	Omy105DU	0	t=Omy6p_RT10p	t2=Coh10
	Omy1332INRA	7.1	t=Omy6p_RT10p
	Omy1394INRA	11.3	t=Omy6p_RT10p
	One111	11.3	t=Omy6p_RT10p
	Omy1141INRA	17.9	t=Omy6p_RT10p
	Omm5013	22	t=Omy6p_RT10p	t2=Coh10
	Ocl9UW	38.6
	OtsG474UCD	67.1
	Omm1111	76.6	t=Omy6(h)_RT10(h)	t2=Coh10
	CA054538	80.7	t=Omy6c_RT10c
	Omm1294	80.7	t=Omy6q_RT10q	t2=Coh10
	OmyFGT09TUF	105.1	t=Omy6_RT10
	Omm1213	105.1	t=Omy6q_RT10q
	Omm1393	105.1
	Omm1197/i	109.3	t=Omy6_RT10q	t2=Coh18
chrom	CkM08	R	m
	Omm1215	0	t=Omy6q_RT10q
	Ocl9UW	8.29
	CA054538	8.3	t=Omy6c_RT10q
	Omm1111	8.3	t=Omy6(h)_RT10(h)	t2=Coh10
	Omm1213	8.3	t=Omy6q_RT10q
	Omm1294	8.3	t=Omy6c_RT10q	t2=Coh10
	Omm5013	8.3	t=Omy6p_RT10p	t2=Coh10
	OtsG3UCD	8.3	t=Omy6q_RT10q	t2=Coh10
	Omm1393	8.3
	Omy1332INRA	8.3	t=Omy6p_RT10p
	Omy1394INRA	8.3	t=Omy6p_RT10p
	One111	8.3	t=Omy6p_RT10p
	Omy105DU	8.3	t=Omy6p_RT10p	t2=Coh10
	Omm1111	8.3	t=Omy6(h)_RT10(h)	t2=Coh10
	Omy1141INRA	10.4	t=Omy6p_RT10p
	OtsG474UCD	15.1
chrom	CkF09	P
	Ogo2/iUW	0	t=Omy14q_RT3q	t3=Ck14	BI
	Omm1312	0	t=Omy14q_RT3q
chrom	CkF09b	A	V=20
	One8	0
	Omm1297	2.1	t=Omy14q_RT3q
	Omm5126	4.2	t=Omy9p_RT21p
	Omm5174	8.5	t=Omy14q_RT3q
chrom	CkM09	m
	Omy26INRA/i	0	t=Omy14q_RT3q
	Ogo2/iUW	2.6	t=Omy14c_RT3c	t3=Ck14	BI
	Ogo1UW	4.69	t=Omy14q_RT3q	t2=Coh2
	Omm1312	4.7	t=Omy14q_RT3q
	One8	12.7
chrom	CkF10	P
	Omm1088	0	t=Omy18p_RT16p
	Omm1013	11.1	t=Omy18c_RT16c
	Omy1318INRA	23.8	t=Omy18p_RT16p
	Ssa119NVH/i	36.8	t=Omy18p_RT16p
chrom	CkF10b	A	V=30
	Oki3	0
	OmyRGT39TUF	0	t=Omy24_RT26	t2=Coh13
	Oki23	0	t2=Co13
	Ots508NWFSC	18.7
	SSOSL32	29.1	t=Omy24_RT26
chrom	CkM10	m
	Str60INRA	0	t=Omy18_RT16
	Oki3	2.1
	OmyRGT39TUF	2.1	t=Omy24_RT26	t2=Coh13
	Oki23	2.1	t2=Co13
	Omm1013	2.1	t=Omy18p_RT16p
	Ots508NWFSC	2.1
	Omy111DU	2.1	t=Omy24_RT26
	Omm1088	2.1	t=Omy18p_RT16p
	Ssa119NVH/i	2.1
	Omi66TUF	4.2	t=Omy24_RT26
	SSOSL32	4.2	t=Omy24_RT26
	Ots500NWFSC	18.7
chrom	CkF11	P
	OmyRGT10TUF	0	t=Omy8p_RT23p
	Omm3107	15.9	t=Omy8p_RT23p
	Omm1069	28	t=Omy8p_RT23p
	Omm1459	38	t=Omy8p_RT23p
chrom	CkM11	m	R
	Omm5265	0	t=Omy5q_RT8q
	Omm5025	2.1	t=Omy5q_RT8q
	One5ASC	12.5	t=Omy5q_RT8q
	Omi134TUF	12.5	t=Omy5c_RT8c
	Omy18INRA	14.5	t=Omy5c_RT8c
	Omm3032	14.5	t=Omy5c_RT8c
	OmyRGT10TUF	14.5	t=Omy8p_RT23p
	Omm1358	14.5	t=Omy8p_RT23p
	Omm5058	14.5	t=Omy8p_RT23p
	Omm1459	26.1	t=Omy8p_RT23p
	Omm1069	46.1	t=Omy8p_RT23p
chrom	CkF12a	P
	Ots523NWFSC	0
	Omm1306	0	t=Omy17p_RT29p
	Ots104SSBI	6.6
	Omy28INRA	11.1	t=Omy17_RT29
	Omm5026	25.9	t=Omy17p_RT29p	t2=Coh6
	Ots108SSBI	27.9	t=Omy17p_RT29p
	OtsG243UCD	34.1	t=Omy17p_RT29p
	Omm1201	38.2	t=Omy17p_RT29p	t2=Coh6
	Ots201	59
chrom	CkF12b	A	V=80
	OmyRGT29TUF	0
	Omm1330/ii	0	t=Omy17q_RT29q	t3=Ck30	BI
	Ots208	19.1
	OtsG68UCD	19.1	t=Omy17_RT29
	Omy21INRA/i	25.4	t=Omy17q_RT29q
	CA061021	31.7
chrom	CkM12	m
	Omy28INRA	0	t=Omy17_RT29
	OmyRGT29TUF	0
	CA061021	0
	Omm1201	0	t=Omy17p_RT29p	t2=Coh6
	Ots201	0
	Ots208	0
	OtsG243UCD	0	t=Omy17p_RT29p
	OtsG68UCD	0	t=Omy17_RT29
	Omm1161/ii	0	t=Omy12q_RT9q	t3=Ck30	BI
	Omm1330/ii	0	t=Omy17q_RT29q	t3=Ck30	BI
	Ots104SSBI	2.2
chrom	CkF13a	P
	Omm1045	0	t=Omy4p_RT24p
	Omy2INRA	6.6	t=Omy4p_RT24p
	One2ASC	6.6	t=Omy4p_RT24p
	Omm1211	6.6	t=Omy4p_RT24p	t2=Coh24
	Ots105SSBI	6.6	t2=Co24
	Omm1402	10.7	t=Omy4p_RT24p	t2=Coh24
	Ssa85DU	23.4	t=Omy4p_RT24p
	Ots4BML	36.4	t=Omy4c_RT24c
	Omm1397	36.4	t=Omy4c_RT24c
	Omm1121/i	44	t=Omy4p_RT24p	t2=Coh7	t3=Ck02	BI
chrom	CkF13b	A	V=70
	Omm1238	0	t=Omy23_RT30
	Omm3018	6.2	t=Omy23_RT30	t2=Coh11
chrom	CkM13	m
	Omm1045	0	t=Omy4p_RT24p
	One2ASC	6.2	t=Omy4p_RT24p
	Ots4BML	6.2	t=Omy4c_RT24c
	Ssa85DU	6.2	t=Omy4p_RT24p
	Omm1238	6.2	t=Omy23_RT30
	Omm3018	6.2	t=Omy23_RT30	t2=Coh11
	Omm1121/i	6.2	t=Omy4p_RT24p	t2=Coh7	t3=Ck02	BI
	Omm1507	6.2	t=Omy4c_RT24c
	Omm1211	8.2	t=Omy4p_RT24p	t2=Coh24
	Omm1397	12.4	t=Omy4c_RT24c
chrom	CkF14a	P
	Omm1301	0	t=Omy25_RT4
	Omm5137	11.5	t=Omy25_RT4
chrom	CkF14b	A	V=20
	One6	0	t=Omy25_RT4
	Omm1193	6.2	t=Omy25_RT4	t2=Coh15
chrom	CkF14c	A	V=50
	OmyFGT22TUF	0
	Omm5138	2.1	t=Omy29_RT25
	Omm1511	4.2	t=Omy29_RT25
	Ots513NWFSC	29.2	t2=Co3
chrom	CkM14	R
	Ots513NWFSC	0	t2=Co3
	Omm5138	21.2	t=Omy29_RT25
	Omm1511	44.6	t=Omy29_RT25
	One6	63.3	t=Omy25_RT4
	Omm1301	63.3	t=Omy25_RT4
	Ogo2/iiUW	63.3	t=Omy25_RT25	t2=Coh3	t3=Ck09	BI
	Omm5137	63.3	t=Omy25_RT4
	Ots103	63.3
	Omm5175	81	t=Omy25_RT4
chrom	CkF15	P
	Omm5017/i	0	t=Omy19p_RT14p	t3=Ck32	BI
	Omm5168	0	t=Omy19p_RT14p
	Omm1657/ii	10.4	t=Omy19p_RT14p	t3=Ck32	BI
chrom	CkF15b	A	V=30
	Omm1374	0	t=Omy19q_RT14q
	One13	20.8	t2=Co14
	Omm1241	22.8	t=Omy19q_RT14q	t2=Coh14
	Omm1538	33.4	t=Omy8p_RT23p
chrom	CkM15	R	m
	Omm1241	0	t=Omy19q_RT14q	t2=Coh14
	One13	14.5	t2=Co14
	OmyRGT43TUF	31.1	t=Omy19q_RT14q
	Omm5017/i	31.1	t=Omy19p_RT14p	t3=Ck32	BI
	CA061687	33.1	t2=Co25
	Omm1374	33.1	t=Omy19q_RT14q
	Omm1657/ii	33.1	t=Omy19p_RT14p	t3=Ck32	BI
	Omm5106/i	33.1	t=Omy19p_RT14p	t3=Ck02	BI
	Omm5168	39.4	t=Omy19p_RT14p
chrom	CkF16	P
	Omm1236	0	t=Omy7p_RT12p	t2=Coh12
	Omm5255	13.7	t=Omy7p_RT12p
chrom	CkF16b	A	V=30	R
	Omm1006	0	t=Omy7q_RT12q
	Omm3054	8.5	t=Omy7q_RT12q
	CA061261	21	t2=Co12
	Omm1404	21	t=Omy7q_RT12q
	Omy16DIAS	21	t=Omy7q_RT12q	t2=Coh12
	OtsG409UCD	31.4
chrom	CkM16	m
	Ots100SSBI	0	t=Omy7p_RT12p
	Omm5255	0	t=Omy7p_RT12p
	CA061261	0	t2=Co12
	Omm1236	0	t=Omy7p_RT12p	t2=Coh12
	Omm1404	0	t=Omy7q_RT12q
	Omy16DIAS	0	t=Omy7q_RT12q	t2=Coh12
	OtsG409UCD	0
chrom	CkF17	P	R
	Omm1046	0	t=Omy1q_RT6q
	Omm1152	10.4	t=Omy1q_RT6q
chrom	CkF17b	A	V=30
	Ots504NWFSC	0
	Omm1366	0	t=Omy1q_RT6q
	Omm1355	22.9	t=Omy1q_RT6q
	Omm1359	24.9	t=Omy1q_RT6q
chrom	CkM17	R	m
	Ots504NWFSC	0
	Omm1046	0	t=Omy1q_RT6q
	Omm1359	0	t=Omy1q_RT6q
	Ots206	0
	Omm1355	0	t=Omy1q_RT6q
	Omm1302	0	t=Omy1p_RT6p
	Omm1205	0	t=Omy1p_RT6p
	Ssa20.19NUIG	2	t=Omy1p_RT6p
	Omm1152	20.7	t=Omy1p_RT6p
chrom	CkF18	P
	Omm1311	0	t=Omy26_RT18	t2=Coh18
	Omm1202/i	6.3	t=Omy26_RT18	t2=Coh1	t3=Ck08	BI
	Omm1539/i	10.9	t=Omy26_RT18
chrom	CkF18	A	V=30	R
	Ots204	0
	Omm1333	14.5	t=Omy11q_RT19q	t2=Coh18
	Omm3042	26.99	t=Omy11q_RT19q	t2=Coh18
	Omm1313	37.39	t=Omy11q_RT19q	t2=Coh18
	Ots209	45.7	t=Omy11q_RT19q	t2=Coh18
	Omm1025	60.2	t=Omy11c_RT19c
	Omm1223	62.2	t=Omy11c_RT19c
	Omm5088	62.2	t=Omy11c_RT19c
	Omm5018	62.2	t=Omy11c_RT19c
	Omm5194	62.2	t=Omy11p_RT19p
	Omm1399	64.4	t=Omy11p_RT19p
	OmyRGT12TUF	75.9	t=Omy26_RT18
chrom	CkM18	m
	Omm1311	0	t=Omy26_RT18	t2=Coh18
	Omm1159	6.2	t=Omy26_RT18
	Omm5018	6.2	t=Omy11p_RT19p
	Omm5194	6.2	t=Omy11p_RT19p
	Omm1025	6.2	t=Omy11c_RT19c
	Omm1313	6.2	t=Omy11q_RT19q	t2=Coh18
	Omm3042	6.2	t=Omy11q_RT19q	t2=Coh18
	Ots209	6.2	t=Omy11q_RT19q	t2=Coh18
	Omm1539/i	10.9	t=Omy26_RT18
	Ots509NWFSC	35.9	t2=Co25
chrom	CkF19	P
	Ots517NWFSC	0	t=Omysex_RT1
	OmyFGT19TUF	4.2	t=Omysex_RT1
	Omi34TUF	10.69	t=Omysex_RT1
chrom	CkM19	m
	Omm5032	0	t=Omysex_RT1
	Omm1372	0	t=Omysex_RT1
	Ots517NWFSC	6.2	t=Omysex_RT1
	OmyFGT19TUF	14.5	t=Omysex_RT1
chrom	CkM19 (putative)	A	V=30	m
	sSOD-1	0	t=Omysex_RT1
	Ots516NWFSC	11.6	t=Omysex_RT1
chrom	CkF20a	P
	Omm1270	0	t=Omy9p_RT21p	t2=Coh21
	Omm1453	2.1	t=Omy9p_RT21p
chrom	CkF20b	A	V=30	R
	Ots506NWFSC	0	t=Omy8q_RT23q
	Omm1295	0	t=Omy8q_RT23q	t2=Coh23
	Ots212	2	t=Omy8q_RT23q	t2=Coh23
chrom	CkF20c	A	V=70	R
	OmyRGT09TUF	0	t=Omy8q_RT23q
	Omm1178	3.7	t=Omy8q_RT23q
	Omm1276	3.7	t=Omy8q_RT23q
	Omm1329	3.7	t=Omy8q_RT23q
	OmyFGT23TUF/ii	5.7	t=Omy8q_RT23q
	Ots522NWFSC	11.9	t=Omy8q_RT23q
	Omm5010	13.9	t=Omy8q_RT23q
	Omm1207	20.1	t=Omy8q_RT23q
chrom	CkM20	R	m
	OmyRGT09TUF	0	t=Omy8q_RT23q
	Omm1276	0	t=Omy8q_RT23q
	Omm1329	20.8	t=Omy8q_RT23q
	Omm1178	24.9	t=Omy8q_RT23q
	Omy1090UW	41.5	t=Omy9p_RT21p
	Omy1403INRA	51.9	t=Omy9p_RT21p
	Omm1453	68.9	t=Omy9p_RT21p
chrom	CkF21	P	R
	Omm1273	0	t=Omy22q_RT5q
	OtsG249UCD	4.1	t=Omy22_RT5c	t2=Coh1
	Ots527NWFSC	10.3
	Omm1523	29.4	t=Omy22c_RT5c
chrom	CkM21	R
	Omm1032	0	t=Omy22_RT5
	Ots527NWFSC	2
	OtsG249UCD	2	t=Omy22_RT5	t2=Coh1
	Omm1523	6.2	t=Omy22c_RT5c
chrom	CkF22a	P
	MPI	0
	Omm1039	9.3	t=Omy2q_RT27q
chrom	CkF22b	A	V=30
	OmyRGT31TUF/ii	0	t=Omy2q_RT27q
	Omy1INRA	6.3	t=Omy2q_RT27q
	Omm1228	6.3	t=Omy2q_RT27q
	Ots529NWFSC	8.3	t=Omy2_RT27
chrom	CkM22	m
	Omm1039	0	t=Omy2q_RT27q
	Omy1148INRA	7.1	t=Omy2q_RT27q
	OmyRGT31TUF/ii	21.9	t=Omy2q_RT27q
	Omm1228	21.9	t=Omy2q_RT27q
	Ots529NWFSC	21.9	t=Omy2_RT27
chrom	CkF23a	P
	Ots502NWFSC	0
	Omm1164	16.59	t=Omy21p_RT15p	t2=Coh8
	Omm1077/ii	16.6	t=Omy21q(h)_RT15q(h)	t3=Ck01	BI
	OmyRGT08TUF	37.8	t=Omy21p_RT15p
	Ots1BML	41.9	t=Omy21c_RT15c	t2=Coh8
	Omm5075	41.9	t=Omy21p_RT15p	t2=Coh8
	Omm1764	48.2	t=Omy21q_RT15q
	Omm1028/i	52.4	t=Omy21c_RT15c	t3=Ck01	BI
	Str11INRA	67.6	t=Omy21q_
chrom	CkF23b	A	V=90
	Omm1260	0	t=Omy21q_RT15q
	Omm1261	0	t=Omy21q_RT15q
chrom	CkM23	m
	OmyRGT08TUF	0	t=Omy21p_RT15p
	OmyRGT15TUF	0	t=Omy21q(h)_RT15q(h)
	Omm1164	0	t=Omy21p_RT15p	t2=Coh8
	Omm5075	0	t=Omy21p_RT15p	t2=Coh8
	Omm1318/i	0	t=Omy21q(h)_RT15q(h)	t3=Ck01	BI
	Omm1077/ii	0	t=Omy21q(h)_RT15q(h)	t3=Ck01	BI
	Omm1067	0	t=Omy21p_RT15p
	Omm1028/i	0	t=Omy21c_RT15c	t3=Ck01	BI
	Omm1261	10.8	t=Omy21q_RT15q
	OmyRGT21TUF	28.1	t=Omy21q_RT15q
chrom	CkF24	P
	Omm1020	0	t=Omy28_RT13
	Omm1272	13.3	t=Omy28_RT13	t2=Coh4
	OmyRGT46TUF	15.3	t=Omy28_RT13
	OmyRGT14TUF	21.5	t=Omy28_RT13
	CA040282	42.3	t=Omy28_RT13	t2=Coh4
chrom	CkM24	R	m
	CA040282	0	t=Omy28_RT13	t2=Coh4
	OmyRGT14TUF	10.4	t=Omy28_RT13
	Omm1272	12.4	t=Omy28_RT13	t2=Coh4
	OmyRGT46TUF	14.39	t=Omy28_RT13
	Omm1762	16.49	t=Omy28_RT13
	Omm1020	23.3	t=Omy28_RT13
chrom	CkF25	P
	One18/ii	0	t=Omy2p_RT27p	t3=Ck05	BI
	Omm1016/i	13	t=Omy2p(h)_RT27p(h)	t3=Ck05	BI
	OtsG423UCD/i	13	t=Omy2p_27p	t3=Ck05	BI
	Omm1108	30	t=Omy2p_RT27p
	Omm1220	38.3	t=Omy15q_RT7q
	Omm5042	52.8	t=Omy2c_RT27c
	Omy1428INRA	52.8	t=Omy2c_RT27c
	Omm1070	56.9	t=Omy2c_RT27c
	Omy1015INRA	71.4	t=Omy2c_RT27c
chrom	CkM25	R	m
	Omm1070	0	t=Omy2c_RT27c
	Omm5042	0	t=Omy2c_RT27c
	Ots501NWFSC	0
	Omm1108	0	t=Omy2p_RT27p
	Omm5062/i	0	t=Omy2p_RT27p	t3=Ck01	BI
	Omy1428INRA	0	t=Omy2c_RT27c
	OtsG423UCD/i	0	t=Omy2p_RT27p	t3=Ck05	BI
	Omm1016/i	2.7	t=Omy2p(h)_RT27p(h)	t3=Ck05	BI
chrom	CkF26	P
	Omm3115	0	t=Omy14c_RT3c
	CA039983	33.3	t2=Co1
	Omm3089	33.3	t=Omy14c_RT3c
	BHMS429	41.9	t=Omy14p_RT3p
	OtsG78bUCD	61.9	t2=Co15
	Omm1443	68.1	t=Omysex_RT1
	Ots530NWFSC	77.1
	Omm3066/ii	79.9	t=Omy14p_RT3p	t3=Ck07	BI
chrom	CkM26	R	m
	Omy1333INRA/i	0	t=Omy14p_RT3p
	Omm3066/ii	15.3	t=Omy14p_RT3p	t3=Ck07	BI
	CA039983	22.9	t2=Co1
	OtsG78bUCD	22.9	t2=Co15
	Omm3089	22.9	t=Omy14c_RT3c
	BHMS429	31.5	t=Omy14p_RT3p
	Omm3115	56.5	t=Omy14c_RT3c
chrom	CkF27a	P
	Omm1221	0	t=Omy16p_RT22p
	Omm5056	4.1	t=Omy16p_RT22p
chrom	CkF27b	R	A	V=25
	Ssa289DU	0	t=Omy16q_RT22q
	Omm5162	0	t=Omy16q_RT22q
	Omi20TUF	0	t=Omy16p_RT22p
chrom	CkM27a	R	m
	Ssa289DU	0	t=Omy16q_RT22q
	Omm5162	0	t=Omy16q_RT22q
	Omi20TUF	0	t=Omy16p_RT22p
	Omm5056	9	t=Omy16p_RT22p
	Omm1221	23.5	t=Omy16p_RT22p
chrom	CkF28	P
	Ogo3UW	0	t=Omy5p_RT8p
	OtsG83UCD	0	t=Omy5p_RT8p
chrom	CkM28	m
	Ogo3UW	0	t=Omy5p_RT8p
	OtsG83UCD	0	t=Omy5p_RT8p
chrom	CkF29	P	R
	Omm5108	0	t=Omy10q_RT20q
	Omi90TUF	17.29	t=Omy10p_RT20p
	Omm1181	25.9	t=Omy10p_RT20p	t2=Coh20
	Omm1387	28	t=Omy10q_RT20q
	CA042465	42.8	t2=Co20
chrom	CkM29	m
	Omm1181	0	t=Omy10p_RT20p	t2=Coh20
	Omi90TUF	0	t=Omy10p_RT20p
	Omm1387	0	t=Omy10q_RT20q
chrom	CkF30	P
	Omm3006/i	0	t=Omy13c_RT2p
	CA341677	14.5	t=Omy13p_RT2p
	Ots2BML	18.79	t=Omy13p_RT2p
	OmyFGT25TUF	33.99	t=Omy13p_RT2p
	Omm1330/i	34	t=Omy13p_RT2p	t3=Ck12	BI
	Omm1035/ii	34	t=Omy11_RT19
	OmyFGT25TUF/ii	36.1	t=Omy13p_RT2p
	Omm5074/i	51.1	t=Omy13p_RT2p
chrom	CkM30	R	m
	Ots2BML	0	t=Omy13p_RT2p
	Omm1161/i	2.2	t=Omy13q(h)_RT2q(h)	t3=Ck12	BI
	Omm3006/i	2.2	t=Omy13c_RT2p
	Omm1330/i	2.2	t=Omy13p_RT2p	t3=Ck12	BI
	CA341677	2.2	t=Omy13p_RT2p
chrom	CkF31	P
	Omm1218/ii	0	t=Omy13q_RT2q	t3=Ck02	BI
	Omm1274/i	8.5	t=Omy13q_RT2q	t3=Ck02	BI
	Omm1262	16.8	t=Omy13q_RT2q
chrom	CkM31	m
	Ots521NWFSC	0	t=Omy13q_RT2q
	Omm1002	4.3	t=Omy13q_RT2q
chrom	CkF32	P
	Omm1413	0	t=Omy10q_RT20q
	Omm1174	2.1	t=Omy10q_RT20q
	Omm1657/i	2.1	t=Omy10q_RT20q	t3=Ck15	BI
	Omm5017/ii	4.1	t=Omy10q_RT20q	t3=Ck15	BI
	Omm5106/ii	6.5	t=Omy10q_RT20q	t3=Ck15	BI
chrom	CkM32	m
	Omm5017/ii	0	t=Omy10q_RT20q	t3=Ck15	BI
	Omm1657/i	0	t=Omy10q_RT20q	t3=Ck15	BI
	Omm1413	0	t=Omy10q_RT20q
	Omm5106/ii	0	t=Omy10q_RT20q	t3=Ck15	BI
chrom	CkF33	P
	Omy4DIAS	0	t=Omy4q_RT24q
	Omm1449	6.3	t=Omy4q_RT24q
	Omy1306INRA	27.5	t=Omy4q_RT24q
chrom	CkF34	P	R
	Omm1325	0	t=Omy16q_RT22q
	Omm1264	2	t=Omy16q_RT22q
	CA043931	16.49
	Omm5133	24.8	t=Omy16q_RT22q
	Omy1508INRA	34.3	t=Omy16q_RT22q
	Omm5107	38.99	t=Omy16q_RT22q
	Omi126TUF	43.1	t=Omy16c_RT22c
chrom	CkM34	m	R
	Omm1264	0	t=Omy16q_RT22q
	CA043931	4.1
	Omm5107	4.1	t=Omy16q_RT22q
	Omy1508INRA	4.1	t=Omy16c_RT22c
	Omm5133	4.1	t=Omy16q_RT22q
	Omi126TUF	8.2	t=Omy16c_RT22c
[Chart	Options]
Version=22
[Page	Setup]
PageSize=1
PageOrientation=1
CustomWidth=21000
CustomHeight=29700
LeftMargin=500
RightMargin=500
TopMargin=500
BottomMargin=500
[Title&Footer]
ChartTitle=
TitleMethod=1
TitleFontName=Arial
TitleFontSize=16
TitleFontStyle=B
TitleBottom=500
FooterMethod=0
FooterFontName=Arial
FooterFontSize=8
FooterFontStyle=B
[Page	layout]
NamesFontName=Arial
NamesFontSize=14
NamesFontStyle=B
NamesBottom=500
MultipleBars=1
ChromSpacing=1000
ChromWidthMethod=0
FixChromWidth=7000
[Homologs]
ShowHomologs=1
HomAuto=1
HomUse=0
HomFirst=0
HomCharNum=0
HomIgnCase=0
HilightStyle=0
HilightFontStyle=
HilightSize=0
HilightFontSize=10
HilightColor=0
HilightColorMethod=0
HilightColorNum=1
ConnMethod=1
ConnSelf=1
ConnSelfRight=0
ConnSelfWidth=400
ConnDotSize=150
ConnColor=1
ConnLineStyle=2
ConnLineBold=0
ConnColorMethod=0
[Bars]
BarPosAligned=0
BarCentered=1
BarTops=0
FixedScale=0
MaxBarLength=19600
MM100perCM=100
VertShiftUnits=1
BarWidth=300
IndBold=1
IndCol=1
IndicatorWidth=350
RoundTips=1
SplitMapCM=0
[Loci]
LocusFontName=Arial
LocusFontSize=10
LocusFontStyle=
PositionMethod=1
PositionTicks=20
LocusNamePosition=0
LociPerLine=1
ShowTexts=1
TextStyle=0
Decimals=1
[QTLs&Graphs]
QTLFontName=Arial
QTLFontSize=10
QTLFontStyle=
QTLBarWidth=300
QTLEnds=1
QTLPosition=1
YaxisFontName=Arial
YaxisFontSize=8
YaxisFontStyle=
YaxisFixedLength=1
YaxisLength=5000
YaxisMMperUnit=2.00000000000E+0002
RoundGraphPoints=1
SymbolSize=200
ShowLegend=1
LegendFontName=Arial
LegendFontSize=10
LegendFontStyle=
[Colors&Lines]
LineWidth=20
BoldLineWidth=50
Transparent=1
MaxColor=10
16777215
0
255
32768
8388608
65535
16711935
65280
128
16776960
32896
