# Supplementary material for: Comparative Genome Mapping Between Chinook Salmon (Oncorhynchus tshawytscha) and Rainbow Trout (O. mykiss) Based on Homologous Microsatellite Loci
Source: G3 (Bethesda). 2013 Oct 29;3(12):2281–8. doi: 10.1534/g3.113.008003 (PMC3852389; doi:10.1534/g3.113.008003)
Supplement: Supporting Information [file supp_g3.113.008003_TableS8.zip › TableS8.ods]

## Sheet: S8_F-M_Recomb__ratios
Linkage group	Female Map distance cM	Male map distance cM	Average F:M recombination ratio	Chromosome structure
Ck01	0, 14.8	10.6	NA, undef*	acrocentric
Ck02	31.4, 46.5, 24.9	4.1, 10.6	9.4*, 5.33*, NA	metacentric
Ck03	12.1	38.9	0.625	acrocentric
Ck04	23.4, 37.1	57.4	3.67*, 1.04	metacentric
Ck05	15.0, 37.3	16.6	2.57, undef*	metacentric
Ck06	63.2	42.2	3.65*	acrocentric
Ck07	8.6, 34.6	32.9	NA, 2.57*	metacentric
Ck08	109.3	15.1	42.80*	metacentric
Ck09	0, 8.5	12.7	1, NA	acrocentric
Ck10	36.8, 29.1	18.7	undef*, 18.50*	metacentric
Ck11	38	26.1	1.17	metacentric
Ck12	59.0, 31.7	2.2	6.17*, undef*	metacentric
Ck13	44.0, 6.2	12.4	6.28*, undef*	metacentric
Ck14	11.5, 6.2, 29.2	81	undef*,NA,0.71	metacentric
Ck15	10.4, 33.4	39.4	1.25, 0.69	metacentric
Ck16	13.7, 31.4	0	undef*, undef*	metacentric
Ck17	10.4, 24.9	20.7	0.5, undef*	metacentric
Ck18	10.9, 75.9	35.9	32.75*, 0.75	metacentric
Ck19	10.7	14.5	0.51	acrocentric
Ck20	2.1, 2.0, 20.1	68.9	NA,NA,0.09*	metacentric
Ck21	29.4	6.2	5.5*	acrocentric
Ck22	9.3, 8.3	21.9	NA, undef*	acrocentric
Ck23	67.6, 0	28.1	30.54*, NA	metacentric
Ck24	42.3	23.3	1.63*	acrocentric
Ck25	71.4	2.7	13.7*	acrocentric
Ck26	79.9	56.5	2.69*	acrocentric
Ck27	4.1, 0	23.5	0.29, 1	acrocentric
Ck28	0	0	1	acrocentric
Ck29	42.8	0	undef*	acrocentric
Ck30	51.1	2.2	16.67*	acrocentric
Ck31	16.8	4.3	NA	acrocentric
Ck32	6.5	0	7.32*	acrocentric
Ck33	27.5	NA	NA	acrocentric
Ck34	43.1	8.2	8.0*	acrocentric
