# Supplementary material for: Comparative Genome Mapping Between Chinook Salmon (Oncorhynchus tshawytscha) and Rainbow Trout (O. mykiss) Based on Homologous Microsatellite Loci
Source: G3 (Bethesda). 2013 Oct 29;3(12):2281–8. doi: 10.1534/g3.113.008003 (PMC3852389; doi:10.1534/g3.113.008003)
Supplement: Supporting Information [file supp_g3.113.008003_TableS9.zip]

Archive with 1 entries (1 files):
- TableS9.ods
