# Supplementary material for: Comparative Genome Mapping Between Chinook Salmon (Oncorhynchus tshawytscha) and Rainbow Trout (O. mykiss) Based on Homologous Microsatellite Loci
Source: G3 (Bethesda). 2013 Oct 29;3(12):2281–8. doi: 10.1534/g3.113.008003 (PMC3852389; doi:10.1534/g3.113.008003)
Supplement: Supporting Information [file supp_g3.113.008003_TableS9.zip › TableS9.ods]

## Sheet: S9_Comparative_analysis
Chinook Linkage group	Ck Linkage group Structure	O.mykiss Chromosome arm	Rainbow trout (RT) linkage group arm	Salmo salar Chromosome Arm	Salmo salar (AS) linkage group
Ck01	Acro	Omy15q	RT07q	Ssa17qa	AS22
Ck02	Meta	Omy12p	RT09p	Ssa13qb	AS05
Ck02	Meta	Omy12q	RT09q	Ssa03q	AS11
Ck03	Acro	Omy15p	RT07p	Ssa29	AS31
Ck04	Meta/Acro	Omy09q	RT21q	Ssa15qb	AS08
Ck04	Meta	Omy11p	RT19p	Ssa19qa	AS13
Ck05	Meta	Omy03p	RT31p	Ssa02p	AS01(sex)
Ck05	Meta	Omy03q	RT31q	Ssa25	AS20
Ck06	Acro*	Omy20p	RT17p	Ssa08p*	ASrDNA
Ck06	Acro*	Omy20q	RT17q	Ssa28	AS33
Ck07	Meta	Omy18q	RT16q	Ssa27	AS15
Ck07	Meta	Omy27a	RT11a	Ssa20qb	AS25
Ck08	Meta	Omy06p	RT10p	Ssa24	AS07
Ck08	Meta	Omy06q	RT10q	Ssa26	AS21
Ck09	Acro	Omy14q	RT03q	Ssa05p	AS12
Ck10	Meta	Omy18p	RT16p	Ssa16qb	AS23
Ck10	Meta	Omy24a	RT26a	Ssa09qc	AS10
Ck11	Meta	Omy05q	RT08q	Ssa10qa	AS02
Ck11	Meta	Omy08p	RT23p	Ssa15qa	AS08
Ck12	Meta	Omy17p	RT29p	Ssa02q	AS01(sex)
Ck12	Meta	Omy17q	RT29q	Ssa12qb	AS06
Ck13	Meta	Omy04p	RT24p	Ssa23	AS18
Ck13	Meta	Omy23a	RT30a	Ssa01qa	AS17
Ck14	Meta	Omy25a	RT25a	Ssa09qa	AS10
Ck14	Meta	Omy29a	RT04a	Ssa09qb	AS10
Ck15	Meta	Omy19p	RT14p	Ssa04p	AS28
Ck15	Meta	Omy19q	RT14q	Ssa01p	AS17
Ck16	Meta	Omy07p	RT12p	Ssa17qb	AS22
Ck16	Meta	Omy07q	RT12q	Ssa22	AS32
Ck17	Meta	Omy01p	RT06p	Ssa16qa	AS23
Ck17	Meta	Omy01q	RT06q	Ssa18qa	AS16
Ck18	Meta	Omy11p	RT19p	Ssa20qa	AS25
Ck18	Meta	Omy11q	RT19q	Ssa20qa	AS25
Ck18	Meta	Omy26a	RT18a	Ssa11qb	AS09
Ck19	Acro	Omysex	RT01a	Ssa11qa	AS09
Ck20	Meta	Omy08q	RT23q	Ssa14qa	AS03
Ck20	Meta	Omy09p	RT21p	Ssa18qb	AS16
Ck21	Acro	Omy22a	RT05a	Ssa21	AS14
Ck22	Acro	Omy02q	RT27q	Ssa10qb	AS02
Ck23	Meta	Omy21p	RT15p	Ssa07p	AS24
Ck23	Meta	Omy21q	RT15q	Ssa07q	AS24
Ck24	Acro	Omy28a	RT13a	Ssa03p	AS11
Ck25	Acro	Omy02p	RT27p	Ssa05q	AS12
Ck26	Acro	Omy14p	RT03p	Ssa14qb	AS03
Ck27	Acro	Omy16p	RT22p	Ssa19qb	AS13
Ck28	Acro	Omy05p	RT08p	Ssa01qb	AS17
Ck29	Acro	Omy10p	RT20p	Ssa04q	AS28
Ck30	Acro	Omy13p	RT02p	Ssa12qa	AS06
Ck31	Acro	Omy13q	RT02q	Ssa06q	AS04
Ck32	Acro	Omy10q	RT20q	Ssa08q	AS19
Ck33	Acro	Omy04q	RT24q	Ssa06p	AS04
Ck34	Acro	Omy16q	RT22q	Ssa13qa	AS05
