# Supplementary material for: Comparative Genome Mapping Between Chinook Salmon (Oncorhynchus tshawytscha) and Rainbow Trout (O. mykiss) Based on Homologous Microsatellite Loci
Source: G3 (Bethesda). 2013 Oct 29;3(12):2281–8. doi: 10.1534/g3.113.008003 (PMC3852389; doi:10.1534/g3.113.008003)
Supplement: Supporting Information [file supp_g3.113.008003_TableS10.zip › TableS10.ods]

## Sheet: S10_genotypes
Marker	Female	Male	D146	D151	D153	D161	D168	D169	D177	D178	D179	D180	D181	D186	D189	D191	D192	D193	D196	D197	D198	D200	D202	D204	D206	D207	D208	D209	D210	D216	D219	D220	D221	D223	D225	D226	D227	D228	D230	D231	D235	D238	D248	D250	D255	D256	D265	D270	D279
sex	11	12	12	12	12	12	12	12	12	12	11	11	12	12	12	12	11	12	11	12	11	11	11	11	11	12	12	12	11	12	12	12	12	12	11	11	11	11	12	12	11	11	11	11	11	11	11	11	11
OmyFGT09TUF	12	22	22	22	12	12	12	12	22	22	22	22	22	22	22	22	12	12	12	22	12	12	22	22	22	22	22	0	22	22	12	0	12	12	22	22	12	22	12	12	12	0	22	22	12	12	22	12	12
OmyFGT14TUF	12	22	12	22	12	12	12	12	12	12	22	22	22	12	22	22	12	22	12	22	22	12	12	12	12	12	22	12	22	22	12	12	22	0	22	22	12	12	22	12	12	22	22	12	12	0	22	12	12
OmyFGT18TUF/i	12	34	24	24	31	32	24	32	24	24	24	14	13	14	24	24	31	14	31	24	24	24	13	32	13	14	14	32	32	24	14	32	13	13	13	13	13	31	13	14	31	24	14	24	13	32	32	24	13
OmyFGT18TUF/ii	12	13	23	13	13	11	23	13	23	23	12	13	13	11	12	23	11	11	13	12	12	12	13	23	11	13	11	12	11	12	12	13	12	13	13	12	12	13	11	13	11	11	11	12	13	12	12	23	13
OmyFGT20TUF	11	12	11	11	12	11	11	12	12	11	11	11	11	11	11	11	12	11	11	11	11	12	11	12	12	11	12	11	11	12	12	12	12	12	12	11	11	11	12	12	12	11	12	11	12	12	12	12	11
OmyFGT22TUF	12	11	11	12	12	12	11	12	11	11	11	12	12	11	11	11	12	12	12	12	11	11	11	12	11	12	11	11	11	12	12	12	12	12	12	11	12	11	12	12	11	11	12	12	12	11	11	12	12
OmyFGT23TUF/ii	12	11	11	12	12	11	11	11	12	12	12	11	11	12	12	12	11	12	11	12	11	12	12	12	12	11	12	11	11	11	12	12	11	11	12	11	12	12	11	12	12	11	11	12	12	11	12	12	12
OmyFGT25TUF/ii	12	11	12	11	12	12	12	11	11	11	11	11	12	12	12	11	12	11	11	11	11	11	12	12	11	12	12	12	12	12	12	12	12	11	11	11	12	11	12	11	12	12	12	11	11	12	12	11	12
OmyFGT26TUF/ii	11	12	12	12	12	11	11	12	11	12	11	12	12	11	11	12	12	12	12	11	12	12	12	11	12	12	12	12	11	11	12	11	12	11	11	12	11	11	12	11	11	11	12	11	12	11	12	11	12
OmyFGT27TUF	12	23	12	12	12	22	12	32	12	31	31	22	12	31	32	12	12	12	22	22	12	12	0	32	22	12	12	31	12	22	22	31	22	22	12	12	32	32	32	12	12	31	31	32	12	31	22	22	22
OmyFGT28TUF	12	13	11	12	13	32	12	32	13	11	12	11	32	11	11	12	13	11	32	12	12	12	13	13	13	12	12	32	13	12	11	32	13	13	13	32	11	11	13	11	11	12	11	11	13	32	32	12	13
GTH2B	12	12	0	0	11	22	0	11	11	11	22	0	11	22	11	0	0	0	22	11	0	11	11	0	0	11	11	0	0	11	11	0	22	0	0	11	11	0	11	0	0	0	0	11	0	0	11	0	22
MPI	12	11	11	11	11	0	12	11	11	12	11	11	12	11	11	0	12	12	11	11	11	0	0	12	12	12	0	11	11	12	11	11	11	12	12	12	12	12	12	11	11	12	11	12	12	12	12	12	12
Ocl1UW	11	23	31	31	21	31	21	31	31	21	31	21	31	21	21	21	31	21	21	31	21	21	21	21	31	31	31	21	21	21	31	21	31	21	31	31	21	21	31	21	21	31	21	21	31	21	21	21	31
Ocl8UW	12	13	11	11	11	11	12	13	12	23	13	11	12	23	23	12	11	11	12	12	23	12	23	23	11	12	12	23	23	11	12	13	12	12	12	13	23	23	23	12	12	13	13	13	12	13	12	11	12
Ocl9UW	12	34	31	14	14	14	14	32	14	14	24	31	32	14	32	14	24	24	31	31	32	31	24	31	24	14	31	32	24	32	14	31	32	24	24	31	31	24	14	32	32	32	31	31	31	24	14	31	24
Ogo1UW	11	21	11	11	21	21	11	11	11	11	11	11	11	21	21	21	21	11	11	21	11	21	21	21	11	11	21	11	21	21	21	21	11	11	11	11	21	21	11	21	21	11	11	11	11	21	11	11	21
Ogo4UW	12	34	13	13	13	14	14	13	14	13	14	42	13	14	42	32	14	13	14	42	13	42	32	42	13	13	13	32	13	14	32	42	32	14	14	32	42	13	13	42	42	14	14	13	32	13	32	14	32
Oki3	12	34	32	41	32	42	42	42	42	31	42	31	41	31	31	42	41	41	41	32	41	31	31	42	31	42	32	41	42	41	31	42	32	31	41	32	32	42	41	32	41	41	41	31	42	42	31	41	32
Omy1INRA	12	33	31	32	32	32	31	31	32	31	32	32	32	32	31	31	31	31	32	32	32	31	31	31	31	31	31	31	31	31	32	32	32	31	32	31	31	31	31	31	32	31	31	31	31	32	31	32	32
Omy2INRA	12	33	13	23	23	0	23	23	13	23	23	23	23	13	23	13	23	23	23	23	13	23	0	13	0	13	23	23	13	23	13	13	23	23	23	13	23	23	13	13	23	23	23	23	23	23	13	23	13
Omy6INRA	12	32	13	13	12	32	12	12	32	12	0	12	32	22	22	12	13	22	22	13	12	22	22	22	32	13	13	22	13	22	12	22	32	12	13	32	12	22	13	22	13	13	22	22	13	22	12	12	13
Omy10INRA	12	32	32	31	31	31	31	12	32	12	22	22	31	22	31	32	31	32	31	31	32	31	12	12	31	32	12	12	32	31	32	32	31	31	32	12	12	22	12	22	31	22	12	12	31	12	31	32	31
Omy18INRA	12	34	24	14	23	24	24	23	23	14	14	23	14	14	23	23	14	24	13	23	24	24	13	24	13	23	13	23	23	14	23	24	23	14	24	14	23	13	24	23	14	23	24	13	14	14	14	14	24
Omy21INRA/i	12	11	12	12	11	12	11	12	11	12	11	11	12	12	11	12	12	0	12	11	12	11	11	12	11	11	11	12	11	12	11	12	11	11	12	11	11	11	11	11	12	11	11	12	12	11	11	12	11
Omy26INRA/i	11	12	0	0	0	0	11	11	11	11	11	11	11	12	0	12	12	0	11	0	11	12	12	12	11	0	0	11	11	12	12	12	11	11	11	11	12	12	12	12	12	11	11	11	11	12	11	11	12
Omy28INRA	12	34	42	14	13	32	42	32	14	42	42	42	13	42	42	13	0	13	32	14	32	13	32	32	14	42	13	32	42	42	42	42	13	13	42	32	14	42	32	13	42	42	13	14	42	32	14	42	42
One2ASC	12	34	14	42	32	32	32	32	31	32	32	32	42	31	32	14	32	42	42	32	14	42	42	31	32	14	32	42	31	42	31	31	32	32	42	14	42	32	14	31	42	32	32	42	32	42	14	32	31
One6	12	32	12	13	13	32	13	13	32	32	12	13	13	22	22	22	12	13	32	13	32	12	12	22	13	32	22	12	12	13	13	12	13	32	32	22	32	13	12	32	32	32	12	12	12	12	22	22	22
One8	12	32	32	32	12	22	31	31	31	31	32	32	32	22	12	12	12	32	32	22	32	22	22	0	32	32	22	32	12	31	22	22	32	31	32	32	22	22	32	22	31	31	31	32	32	12	32	31	22
One14	12	34	42	42	31	31	42	31	41	42	41	42	31	42	41	42	31	41	31	41	41	41	32	32	32	42	41	32	31	42	41	32	32	32	32	32	31	32	32	41	31	41	0	41	32	32	32	42	32
One18	12	23	22	12	12	22	12	12	23	13	22	12	23	12	13	12	23	0	23	12	12	13	12	12	12	13	12	23	13	22	12	23	12	22	22	13	13	13	12	13	12	23	23	22	13	23	22	13	13
Ots1BML	12	33	32	31	32	32	31	32	31	32	31	32	32	32	32	32	31	32	32	31	31	31	31	31	32	31	32	31	32	31	32	31	32	31	31	31	32	31	31	32	31	31	32	32	31	32	32	32	32
Ots2BML	12	34	32	32	24	24	31	31	14	32	31	32	24	24	24	24	24	14	14	31	31	31	32	24	31	24	32	24	14	0	24	32	32	31	24	31	32	14	32	0	24	14	32	14	14	24	32	31	24
Ots3BML	12	32	22	12	22	12	22	31	0	31	32	12	0	32	31	22	22	22	12	12	22	12	31	31	12	22	12	31	31	12	12	0	12	12	22	32	31	31	31	22	12	32	32	31	12	31	32	22	31
Ots4BML	12	34	42	42	32	32	32	13	32	13	13	32	42	32	32	14	0	42	42	32	42	42	42	32	32	14	13	42	13	14	13	13	32	32	42	14	42	32	42	32	42	32	32	42	32	42	14	32	32
Ots100SSBI	12	34	13	13	14	14	32	42	0	13	42	32	32	14	32	32	13	32	13	14	42	32	42	14	32	42	13	14	14	32	13	14	13	32	42	42	32	42	13	14	32	42	32	42	0	0	0	42	14
Ots107SSBI	12	23	12	12	23	23	12	23	22	12	22	12	23	12	22	12	23	22	23	22	22	22	13	13	13	12	22	13	23	12	22	13	23	13	13	13	23	13	13	22	13	22	12	22	13	13	12	12	23
Ots108SSBI	12	33	13	23	23	13	13	13	23	13	13	13	13	13	13	23	13	13	13	23	13	13	13	13	23	13	23	13	23	13	13	13	23	23	13	23	13	23	13	23	13	13	23	23	13	13	23	13	13
Ots502NWFSC	21	11	11	21	11	21	21	11	11	11	21	21	21	21	11	11	21	11	21	21	11	21	21	21	11	21	11	21	21	21	11	21	11	11	21	21	11	21	21	21	21	21	11	11	21	11	21	21	11
Ots503NWFSC	12	23	13	23	22	23	13	22	13	22	12	13	23	12	22	23	13	13	23	23	13	23	22	22	23	13	23	22	22	23	13	22	23	23	13	22	22	0	22	12	23	13	22	22	23	22	23	13	23
Ots504NWFSC	12	13	12	11	11	11	11	11	13	23	11	11	13	23	23	23	23	12	12	12	12	13	12	13	13	11	12	13	12	11	12	12	12	13	23	11	11	11	12	23	13	12	23	11	23	13	13	23	12
Ots506NWFSC	12	33	13	13	13	13	23	13	23	23	13	13	13	23	13	23	23	23	23	13	13	23	13	23	23	13	13	23	13	13	23	13	23	13	13	13	13	23	13	23	13	13	23	23	13	23	13	13	23
Ots507NWFSC	11	21	11	11	21	11	21	21	11	11	11	11	11	11	11	21	11	11	11	21	11	21	11	11	21	11	21	11	11	11	21	11	11	11	11	21	21	21	11	21	11	11	11	11	11	11	11	11	11
Ots509NWFSC	21	31	31	31	31	31	23	31	31	21	31	21	11	23	23	21	23	23	21	21	31	11	11	23	31	21	31	31	31	23	21	23	23	21	31	23	31	31	11	23	31	31	23	31	31	21	23	23	21
Ots518NWFSC	11	23	12	12	13	12	13	12	12	13	12	13	12	13	13	13	12	13	13	12	13	13	13	13	12	12	12	13	13	13	12	13	12	13	12	12	13	13	12	13	13	12	13	13	12	13	13	13	12
Ots520NWFSC	12	34	14	14	0	14	14	42	0	31	42	14	14	31	32	31	14	31	31	14	32	32	32	31	42	42	14	32	31	32	42	31	14	31	14	14	31	32	42	32	32	14	32	32	0	31	31	31	14
Ots523NWFSC	12	12	0	0	0	11	22	0	0	0	22	22	0	22	0	0	22	0	22	11	11	11	22	22	0	22	0	11	11	22	22	22	11	0	22	0	0	0	0	11	0	0	0	0	22	0	0	0	0
Ots530NWFSC	12	13	13	11	32	11	13	11	11	11	0	13	0	0	12	12	12	11	13	13	32	32	13	12	12	12	11	32	32	12	13	11	12	13	12	12	0	32	11	12	32	12	13	32	32	11	32	13	13
Ots531NWFSC	12	13	11	32	32	32	32	32	11	32	32	32	11	11	32	11	32	32	32	11	32	32	32	0	32	32	32	32	32	32	32	32	32	11	11	32	32	32	32	11	32	32	11	32	32	32	32	32	32
Ots534NWFSC	11	12	11	12	11	12	0	12	12	11	11	12	12	12	12	11	12	12	12	11	12	12	12	12	12	11	11	12	12	11	12	12	11	11	12	12	12	12	12	11	12	12	12	11	12	12	12	12	12
OmyRGT08TUF	12	34	32	14	24	24	31	24	31	24	31	24	32	32	32	32	14	24	24	14	14	31	31	14	24	31	24	31	31	14	32	31	32	31	31	14	32	31	14	24	14	31	32	32	31	24	32	31	24
OmyRGT09TUF	12	12	22	11	0	22	0	0	11	11	0	11	22	11	0	11	0	0	22	0	22	11	0	11	11	22	11	22	0	0	0	11	22	0	0	22	11	0	22	0	22	22	0	0	0	0	11	0	11
OmyRGT10TUF	21	13	21	21	13	11	11	13	23	21	21	13	21	21	23	13	21	21	13	13	21	11	23	21	13	23	13	13	13	11	23	11	13	11	11	11	13	13	21	13	11	23	21	13	11	21	21	21	21
OmyRGT12TUF	12	12	0	22	0	0	0	0	11	11	22	11	22	11	11	0	11	0	0	0	22	22	0	0	11	11	0	22	11	22	0	0	0	11	11	0	22	22	0	11	22	22	0	22	22	11	0	0	22
OmyRGT14TUF	12	34	31	31	14	31	32	31	32	14	32	14	32	32	42	31	31	14	32	32	42	14	14	31	31	14	42	14	42	31	42	14	42	32	31	14	32	14	14	32	31	31	32	42	32	31	14	14	32
OmyRGT15TUF	11	12	11	12	12	12	11	12	11	12	11	12	11	11	11	11	12	12	12	12	12	0	11	12	12	11	12	11	11	12	11	11	11	11	11	12	11	11	12	12	12	11	11	11	11	12	11	11	12
OmyRGT20TUF	12	12	22	0	22	11	22	22	0	22	22	0	11	0	22	0	22	22	22	0	22	0	0	22	0	22	11	22	0	22	0	22	11	0	22	0	11	0	22	0	22	0	0	11	22	0	0	0	11
OmyRGT21TUF	12	13	23	12	13	12	23	13	12	23	23	13	23	23	23	23	12	13	23	12	12	12	23	12	13	13	13	23	23	23	23	23	23	23	23	12	23	23	12	12	12	23	13	23	23	23	23	23	13
OmyRGT29TUF	12	12	0	0	0	0	22	11	0	0	22	22	0	0	0	0	0	0	0	0	11	0	11	0	0	0	0	0	0	0	22	22	0	0	0	11	22	22	0	0	0	22	0	0	0	0	0	0	0
OmyRGT31TUF/ii	13	23	12	33	23	33	13	13	33	12	33	23	23	23	12	12	12	13	23	33	33	13	13	13	12	12	13	12	13	23	33	33	23	12	33	12	12	13	0	12	23	13	12	33	23	23	13	23	23
OmyRGT39TUF	12	34	41	32	41	31	31	31	31	42	31	42	32	42	42	31	32	32	32	41	32	42	42	31	42	31	41	32	31	32	42	31	41	42	32	41	41	31	32	41	32	32	32	42	31	31	42	32	41
OmyRGT40TUF	11	12	11	11	12	12	11	11	11	12	11	12	12	12	0	12	12	12	11	12	12	12	12	11	11	11	12	11	12	11	12	11	11	11	11	11	11	12	11	12	11	11	11	11	11	12	11	11	11
OmyRGT46TUF	12	31	12	32	32	12	11	12	11	32	11	32	11	11	31	12	12	32	11	31	31	32	32	12	12	32	31	32	31	12	31	32	31	11	11	32	11	32	32	11	12	12	12	31	11	12	32	31	11
SIDHP2	12	11	11	12	12	0	11	11	12	11	11	12	11	11	11	0	11	12	11	12	11	0	0	11	11	12	0	11	12	11	12	12	11	11	11	11	11	12	12	12	12	12	11	11	11	11	11	12	12
Ssa85DU	12	34	24	14	13	13	13	32	32	13	13	13	14	13	13	24	32	14	14	13	14	14	14	13	13	24	32	14	32	24	32	32	13	13	14	24	14	13	24	13	14	13	13	14	13	14	24	13	0
Ssa289DU	12	32	12	12	32	12	12	12	31	32	32	32	32	31	32	32	22	12	0	31	31	31	32	31	22	12	22	31	12	31	12	32	12	12	32	22	32	22	22	22	22	32	22	22	12	0	31	0	12
sSOD-1	11	12	12	11	12	0	12	12	11	11	12	11	11	12	12	0	12	11	11	11	11	0	0	11	12	11	0	11	12	11	11	12	11	11	12	11	11	12	11	12	12	11	11	11	11	11	12	11	12
Str2INRA	11	12	11	11	12	11	12	11	11	12	11	12	11	12	12	0	11	12	12	11	12	0	12	12	11	11	11	12	11	11	11	11	11	12	11	11	11	12	11	12	11	11	12	11	11	0	12	11	11
Str60INRA	11	12	12	11	12	11	11	11	11	12	0	12	11	12	12	11	11	11	11	12	11	12	12	11	12	11	12	11	11	11	12	11	12	12	11	12	11	11	11	12	11	11	11	12	11	11	12	11	12
Str73INRA	21	11	21	11	11	21	11	0	11	21	11	21	11	11	0	21	21	21	11	11	11	21	11	21	11	11	21	21	21	11	11	21	21	11	11	11	21	21	11	21	21	11	21	21	21	21	11	21	11
Str11INRA	12	11	11	11	11	12	12	12	11	12	11	0	12	12	12	11	11	11	12	12	11	12	11	11	12	11	12	11	12	12	12	11	11	0	12	11	12	11	11	12	12	11	12	12	11	12	12	12	11
CA039983	12	23	12	12	12	22	13	13	12	13	13	13	12	13	23	22	23	13	12	13	12	23	22	23	13	12	23	22	22	13	12	13	23	12	23	12	23	12	23	12	13	13	22	23	23	13	23	13	13
CA042465	13	12	12	23	23	23	12	11	12	11	23	12	13	23	12	23	23	13	13	11	12	11	12	12	23	12	11	12	23	12	12	12	12	13	12	11	11	23	13	13	11	11	13	23	13	23	13	23	13
CA043931	13	24	12	23	23	23	23	34	12	12	14	34	14	34	14	12	34	12	12	34	12	12	23	14	12	14	14	14	14	12	34	34	12	12	23	12	12	23	12	12	12	14	23	12	14	14	23	14	14
CA048828	12	22	12	22	12	12	22	22	12	22	12	22	22	22	12	12	22	12	22	22	22	12	12	22	22	12	12	12	22	22	12	12	12	22	22	12	22	22	12	12	22	12	22	12	22	22	22	12	12
CA054538	12	23	13	12	12	12	12	13	22	12	22	13	23	12	23	12	12	12	13	23	23	13	22	23	22	12	23	23	22	23	12	23	23	12	22	23	13	22	12	13	13	23	23	13	13	22	22	13	12
CA061021	12	13	11	11	23	13	12	13	23	11	12	12	13	11	12	13	13	13	13	12	13	23	23	13	12	12	23	13	23	11	12	11	13	23	13	23	12	12	23	23	13	11	23	12	11	23	12	11	12
CA061261	12	23	23	13	12	12	13	12	23	13	12	13	23	22	13	23	13	23	23	12	22	13	22	22	23	12	23	12	12	13	13	12	23	13	12	12	23	12	23	22	23	22	13	12	23	22	13	22	12
CA061687	11	12	12	12	11	12	11	12	11	12	11	12	12	11	12	11	11	12	12	11	11	11	12	11	11	12	11	12	12	11	12	11	12	11	12	11	12	12	11	12	12	12	11	12	11	11	11	12	12
Ogo3UW	13	12	23	12	11	13	11	13	11	13	13	12	12	23	23	23	12	23	12	23	13	11	11	13	13	11	11	11	12	12	13	23	23	11	12	23	23	23	12	23	12	13	23	12	11	23	12	12	23
Oki23	34	12	14	23	14	24	24	24	24	13	24	13	23	13	13	24	23	23	23	14	23	13	13	24	13	24	14	23	24	23	13	24	14	13	23	14	14	24	23	14	23	23	23	13	24	24	13	23	14
Omi66TUF	11	12	11	12	11	12	12	12	12	11	12	11	12	11	11	12	12	12	12	11	12	11	11	12	11	12	11	12	12	12	11	12	11	11	12	11	11	12	12	11	12	12	12	11	12	12	11	12	11
Omm1001	23	13	12	23	13	33	12	33	13	23	13	12	33	12	13	12	33	33	13	33	13	13	12	23	12	23	13	23	13	23	13	23	33	23	23	23	13	12	12	33	12	13	12	13	12	33	23	12	13
Omm1013	12	23	12	23	12	13	13	13	23	12	13	22	23	22	12	23	23	13	23	12	23	22	22	13	22	23	12	23	13	23	22	13	12	22	23	22	12	13	23	22	23	13	13	22	23	13	22	13	12
Omm1025	14	23	34	24	24	12	34	24	13	13	24	13	24	13	13	12	13	12	13	34	24	34	34	12	24	13	12	24	24	24	34	34	12	13	24	12	24	24	12	13	24	24	12	24	24	13	12	12	13
Omm1039	34	12	24	24	24	14	13	14	14	23	14	14	23	24	23	24	23	23	13	14	14	13	14	13	23	23	13	24	14	23	14	14	23	23	13	23	23	13	23	14	24	23	24	13	23	24	23	23	23
Omm1045	34	12	14	13	23	23	23	13	24	23	23	23	13	24	24	13	23	13	13	23	14	13	13	24	24	14	23	13	24	13	24	24	23	23	13	14	13	23	14	24	13	24	23	13	13	13	24	23	24
Omm1046	13	24	34	34	34	14	34	34	23	12	34	34	23	12	12	12	12	34	14	34	14	12	14	23	12	34	34	12	14	34	34	14	14	23	12	34	34	14	14	12	23	14	12	34	12	12	23	23	14
Omm1070	14	23	13	24	34	13	34	34	24	12	12	24	34	34	12	13	13	13	12	34	24	34	24	34	34	24	13	12	24	34	13	13	12	12	13	13	13	34	12	13	34	24	13	13	12	12	12	24	24
Omm1080	23	13	12	13	12	12	13	12	23	33	12	13	33	13	23	12	33	12	33	13	13	23	12	13	13	23	12	23	33	13	12	23	12	13	13	23	33	33	12	23	13	23	33	12	33	33	13	23	23
Omm1111	13	24	14	12	12	12	12	14	23	12	23	14	34	23	34	12	12	12	14	34	34	14	23	34	23	12	34	34	23	34	12	34	34	12	23	34	14	23	12	14	14	34	34	14	14	12	23	14	12
Omm1130	24	13	12	12	23	34	12	34	12	12	14	12	34	14	12	12	23	14	34	14	14	12	34	23	23	12	14	23	34	14	14	23	23	23	23	23	34	23	34	14	34	14	12	12	23	23	34	12	23
Omm1135	12	34	14	13	14	23	13	14	14	14	23	24	14	23	14	24	24	24	23	14	24	14	14	13	13	24	14	24	13	14	14	13	23	13	13	14	14	24	24	14	14	24	13	14	24	24	14	24	23
Omm1138	12	12	22	0	0	0	22	0	11	0	0	22	11	0	0	22	11	0	0	22	22	11	22	0	22	11	0	11	0	22	0	0	0	22	0	11	0	11	22	0	22	11	0	22	0	0	0	0	0
Omm1145	22	12	12	12	12	12	12	22	12	22	12	12	12	12	22	12	12	12	12	12	12	12	22	22	12	12	12	22	22	12	12	22	12	12	12	22	22	22	22	12	12	22	22	22	12	22	12	12	12
Omm1152	13	12	13	13	13	11	13	13	23	11	13	13	23	11	11	11	11	13	13	13	13	23	11	23	23	13	13	23	11	13	13	11	11	23	11	13	13	11	11	11	23	11	11	13	11	11	23	23	11
Omm1154	11	12	11	11	12	11	12	11	11	12	11	12	11	12	12	12	11	12	12	11	12	12	12	12	11	11	11	12	12	12	11	12	11	12	11	11	12	12	11	12	12	11	12	12	11	12	12	12	11
Omm1159	11	12	12	11	11	11	12	11	12	12	11	12	11	12	12	11	12	11	12	12	11	12	12	11	11	12	11	11	11	11	12	12	11	12	11	11	11	11	11	12	11	11	11	11	11	12	11	11	12
Omm1164	12	23	13	22	12	22	23	12	13	12	13	12	23	23	13	13	12	12	12	22	22	23	23	22	12	23	12	23	23	22	13	23	13	13	23	22	13	23	22	12	22	23	13	13	23	22	23	23	12
Omm1174	12	22	22	22	22	22	22	12	22	22	12	22	12	22	22	12	22	12	12	12	12	22	12	12	12	12	22	12	12	22	22	12	22	12	12	22	12	22	12	22	12	12	22	22	22	22	12	12	12
Omm1178	13	23	33	12	12	33	23	23	12	12	13	33	23	13	12	12	33	13	33	13	33	13	12	12	12	33	12	33	23	33	13	12	33	23	13	33	12	13	33	13	33	33	33	13	13	23	12	12	12
Omm1181	34	12	13	24	24	14	13	23	13	13	14	13	24	24	13	24	14	24	23	23	13	23	13	13	14	13	23	14	14	14	23	13	24	24	13	23	13	24	24	24	23	23	24	24	23	14	24	24	24
Omm1201	23	13	23	33	13	12	23	12	13	23	23	33	12	23	23	13	12	12	12	33	12	12	12	12	03	23	13	12	12	33	23	23	12	13	12	13	23	33	12	13	12	23	13	33	23	13	33	23	23
Omm1205	41	23	24	24	21	24	24	24	34	34	24	24	31	31	34	34	34	24	21	24	21	34	21	34	34	24	24	34	24	21	24	24	24	34	34	24	21	24	24	34	31	24	34	24	34	34	31	34	21
Omm1207	12	22	12	12	22	12	12	12	22	22	22	12	12	22	22	22	12	22	12	22	12	22	22	22	22	12	22	12	12	12	22	22	22	12	22	12	12	22	12	22	12	12	12	22	12	22	12	22	22
Omm1211	13	12	11	13	23	23	23	23	12	23	23	23	13	11	23	11	23	13	13	23	11	13	13	12	23	11	23	13	12	13	12	12	23	23	13	11	13	23	11	12	13	23	23	13	23	13	11	23	12
Omm1213	24	13	12	23	34	34	34	14	23	23	23	12	12	23	12	23	34	34	14	12	14	14	23	12	23	23	12	12	23	12	34	12	14	34	23	12	14	23	34	14	14	12	12	12	14	34	23	14	34
Omm1215	11	23	13	12	12	12	12	13	12	12	12	13	13	12	12	12	12	13	13	13	13	13	12	13	12	13	13	13	12	13	12	13	13	12	12	13	12	12	12	13	13	13	13	13	13	12	12	13	12
Omm1221	34	12	14	14	23	13	13	13	14	13	24	24	23	14	24	13	13	14	23	24	23	14	13	24	13	14	14	14	14	24	14	23	14	24	23	13	13	13	13	14	14	24	13	14	14	13	24	13	14
Omm1223	13	22	23	23	12	12	23	23	12	12	23	12	23	12	12	12	12	12	12	23	23	23	23	12	23	12	12	23	23	23	23	23	12	12	23	12	23	23	12	12	23	23	12	23	23	12	12	12	12
Omm1228	23	14	13	24	12	24	34	34	24	13	24	12	12	12	13	13	13	34	12	24	24	34	34	34	13	13	34	13	34	13	24	24	12	13	24	13	13	34	13	13	12	34	13	34	13	12	34	12	12
Omm1236	23	12	13	12	23	23	13	22	12	12	22	12	13	23	12	12	12	12	12	23	23	12	22	23	12	22	13	23	23	12	12	23	13	13	23	22	12	23	12	23	12	22	12	22	12	22	12	22	23
Omm1238	23	14	13	13	24	24	34	24	34	24	24	24	13	34	24	13	24	13	13	34	12	13	12	34	34	12	24	13	34	12	34	24	34	24	13	12	12	34	13	24	12	24	24	12	24	13	13	34	34
Omm1241	23	12	22	13	23	22	12	23	22	12	23	13	13	13	13	22	22	13	12	22	23	23	12	13	13	12	23	23	23	22	22	22	12	23	13	12	23	22	12	12	12	13	22	22	22	23	23	13	13
Omm1260	12	11	11	11	12	11	11	12	12	12	12	12	11	11	11	12	11	12	11	11	11	11	11	11	12	12	12	12	11	11	11	11	12	11	11	11	12	12	11	11	11	12	11	11	12	11	12	11	12
Omm1261	34	12	14	24	23	24	14	23	23	23	13	23	14	14	14	13	24	23	14	24	24	24	14	24	23	13	23	13	14	14	14	14	13	14	14	24	13	13	24	24	24	13	14	14	30	14	13	14	23
Omm1264	24	13	23	34	23	34	34	14	23	23	12	12	12	14	12	23	14	23	12	14	23	34	34	14	23	12	12	12	23	23	14	14	23	23	34	34	23	34	23	23	23	12	34	23	14	12	34	12	12
Omm1270	31	24	34	41	41	41	21	34	34	21	41	21	23	41	41	41	21	23	21	23	34	23	41	41	34	41	21	23	34	41	41	34	34	41	41	23	34	41	21	23	34	41	21	21	23	41	23	23	23
Omm1272	12	13	23	23	12	23	13	23	13	12	13	12	13	13	11	23	23	12	13	11	11	12	12	23	23	12	11	12	11	23	11	12	11	13	13	12	13	12	12	13	23	23	13	11	13	23	12	11	13
Omm1273	12	22	12	12	22	12	22	22	22	22	12	12	22	12	12	22	12	12	22	22	22	22	22	22	22	22	12	22	22	22	22	22	12	22	22	22	22	12	22	12	22	22	22	12	22	12	22	22	12
Omm1276	23	12	22	13	23	22	12	12	13	13	23	12	22	13	23	13	12	23	22	23	22	13	23	13	13	22	13	22	12	12	23	13	22	12	23	22	13	23	22	23	22	22	12	23	23	12	13	23	13
Omm1290	12	34	23	23	24	13	24	13	13	24	13	24	23	14	14	24	23	14	14	23	24	14	14	14	13	23	23	14	24	14	13	14	13	24	23	13	24	14	23	14	24	23	14	14	23	14	24	24	23
Omm1294	14	23	34	24	24	24	24	34	12	24	12	34	13	24	13	24	24	24	34	13	13	34	12	13	12	24	13	13	12	13	24	13	13	24	12	13	34	12	24	34	34	13	13	34	34	12	12	34	24
Omm1295	23	11	12	12	12	12	13	12	13	13	12	12	12	13	12	13	13	13	13	12	12	13	12	13	13	12	12	13	12	12	13	12	13	12	12	12	12	13	12	13	12	12	13	13	12	13	12	12	13
Omm1301	24	13	23	14	12	12	14	14	14	14	34	14	14	34	34	23	23	14	12	12	14	34	23	34	14	14	34	23	23	14	14	23	12	12	14	23	14	12	34	12	12	14	34	34	34	23	23	23	23
Omm1306	12	22	22	12	12	12	22	22	12	22	22	22	12	22	22	12	22	12	22	12	12	12	22	22	12	22	12	12	12	22	22	22	12	12	22	22	12	22	22	12	12	22	12	12	22	22	12	22	22
Omm1311	23	12	23	13	13	12	22	13	22	23	12	22	12	22	23	13	22	13	23	22	22	23	23	12	12	22	13	13	12	13	22	22	13	23	13	13	13	12	13	23	13	13	13	13	13	12	22	13	23
Omm1313	32	14	13	34	34	24	13	34	12	13	34	13	34	12	13	24	12	34	13	13	24	12	12	24	34	12	24	24	34	34	13	13	24	13	34	24	34	34	24	12	34	34	34	34	34	12	24	24	12
Omm1325	12	22	22	12	22	12	12	12	22	22	22	22	22	12	22	22	12	22	22	12	12	12	12	12	22	22	22	22	22	22	12	12	22	22	12	12	22	12	22	22	22	22	12	22	12	22	12	22	22
Omm1329	13	23	33	12	12	33	23	23	12	12	13	23	33	13	12	12	33	13	33	13	33	13	12	12	12	33	12	33	23	33	13	12	33	23	13	33	12	13	33	13	33	33	33	13	13	23	12	12	12
Omm1333	13	22	23	12	23	12	23	23	23	23	23	23	23	12	23	12	23	23	23	23	12	12	12	12	12	23	12	12	23	23	12	23	12	23	23	12	23	23	12	23	23	12	23	12	12	12	12	12	12
Omm1358	12	12	0	0	0	22	22	0	0	0	22	0	0	0	0	0	0	22	0	0	22	22	11	0	0	11	0	0	11	22	11	22	0	22	22	22	0	0	0	0	22	11	0	0	22	0	0	0	22
Omm1359	34	12	23	24	24	24	24	24	14	14	24	24	14	13	14	13	13	23	23	23	24	14	23	13	14	23	23	14	24	23	23	23	23	14	14	24	24	24	24	13	14	23	14	24	13	14	13	13	24
Omm1360	12	34	13	14	13	24	14	13	13	13	24	23	13	24	13	23	23	23	24	13	23	13	13	14	14	23	13	23	14	13	13	24	24	14	14	13	13	23	23	13	13	23	24	13	23	13	13	23	24
Omm1366	23	11	12	13	13	13	13	13	13	12	13	13	13	12	12	12	12	12	12	12	12	13	12	13	13	13	12	13	12	13	12	12	12	13	12	13	13	13	12	12	13	12	12	13	12	13	13	12	12
Omm3018	13	12	13	13	12	12	23	12	23	12	12	12	13	23	12	13	12	13	13	23	11	13	11	23	23	13	12	13	23	11	23	12	23	12	13	11	11	23	13	12	11	12	23	13	12	13	13	23	23
Omm3042	23	12	22	13	12	13	22	12	22	22	12	22	12	23	22	13	23	12	22	22	13	23	23	13	12	22	13	13	12	12	22	22	13	22	12	13	12	12	13	22	12	12	12	12	12	23	13	13	23
Omm3054	12	22	22	22	12	12	12	12	22	12	12	12	12	12	12	22	12	22	22	12	22	12	12	12	22	12	22	12	12	12	12	12	22	12	12	12	22	12	22	22	22	22	12	12	22	22	12	22	22
Omm5007	11	12	11	11	12	12	11	12	11	11	11	11	12	11	11	11	12	11	12	11	11	11	12	12	12	11	11	12	12	11	11	12	12	12	12	12	12	12	12	11	12	11	11	11	12	12	12	11	12
Omm5008	34	12	23	13	24	14	23	14	24	13	24	23	14	23	24	23	14	14	24	14	24	14	23	13	23	13	24	13	24	13	24	13	24	13	13	13	24	23	23	14	23	24	23	24	23	14	13	23	24
Omm5010	13	22	12	12	23	12	12	12	23	23	23	12	12	23	23	23	12	23	12	23	12	23	23	23	23	12	23	12	12	12	23	23	23	12	23	12	23	23	12	23	12	12	12	23	12	12	23	23	23
Omm5013	13	24	23	34	34	34	34	12	34	34	14	23	12	34	12	34	14	34	12	23	12	12	14	23	14	34	23	12	14	12	34	23	12	14	14	23	23	14	14	12	23	23	23	12	23	14	14	23	14
Omm5024	12	22	12	22	12	12	22	12	12	22	12	22	22	12	12	12	22	12	22	22	22	12	22	22	12	12	22	12	22	22	12	12	12	22	12	22	22	12	22	12	22	12	22	12	22	22	22	12	12
Omm5026	13	22	12	23	23	12	12	12	23	12	12	12	12	12	12	23	12	12	12	23	12	12	12	12	23	12	23	12	23	12	12	12	23	23	12	12	12	23	12	23	12	12	23	23	12	12	23	12	12
Omm5032	22	13	12	23	12	23	12	12	12	12	23	23	12	23	23	23	12	23	23	23	12	23	23	23	23	12	23	23	23	23	12	12	23	23	12	23	12	12	12	23	12	12	23	12	23	23	12	12	23
Omm5033	12	23	23	23	22	13	22	13	13	22	13	22	23	12	12	22	23	12	12	23	22	12	12	12	13	13	23	12	22	12	13	12	13	22	23	23	22	12	13	12	22	23	12	12	23	22	22	22	23
Omm5036	11	23	13	12	13	13	13	13	12	12	12	12	13	12	12	13	13	13	12	12	12	13	13	12	12	13	12	13	12	12	13	13	12	13	13	13	12	13	13	13	13	12	13	13	13	12	13	12	0
Omm5042	13	24	34	12	14	34	14	14	12	23	23	12	14	14	12	34	34	34	23	14	12	14	12	14	14	12	34	23	12	14	34	34	23	23	34	34	34	14	23	14	14	12	34	34	23	23	23	12	12
Omm5044	13	12	12	13	23	12	11	12	23	12	11	12	11	11	23	23	11	12	11	23	12	23	23	13	23	23	23	12	13	12	23	13	11	11	13	12	23	12	23	12	12	23	13	23	13	12	23	11	11
Omm5050	12	22	12	12	12	22	12	12	12	12	22	22	12	22	12	22	22	22	22	22	22	22	12	12	22	22	12	22	12	12	12	22	12	12	12	12	12	22	22	12	12	22	12	12	22	12	22	22	22
Omm5056	13	12	13	13	12	11	11	11	23	12	23	23	12	23	23	11	11	13	13	23	12	13	12	23	11	13	13	23	13	23	13	12	13	13	12	11	11	11	11	11	13	23	11	13	13	11	23	11	13
Omm5058	11	12	11	11	12	11	11	12	12	11	11	12	11	11	12	12	11	11	12	12	11	11	12	11	12	12	12	12	12	11	12	11	12	11	11	11	12	12	11	12	11	12	11	12	11	11	11	11	01
Omm5063	12	11	11	12	11	12	12	12	12	11	12	11	12	11	11	12	11	11	12	12	12	12	12	11	11	11	12	11	11	12	11	12	11	12	11	12	11	11	11	11	11	12	11	11	11	12	12	12	11
Omm5065	12	11	21	0	0	0	12	0	12	12	21	0	0	21	21	21	21	12	0	0	12	21	21	21	12	12	21	12	21	0	0	21	0	0	0	21	0	0	21	12	12	12	21	21	21	21	21	21	21
Omm5075	24	13	23	14	12	12	34	12	34	12	34	12	23	23	23	23	14	12	12	14	14	34	34	14	12	34	12	34	23	14	23	34	23	34	34	14	23	34	14	12	14	34	23	23	34	12	23	23	12
Omm5088	12	11	11	11	12	12	11	11	12	12	11	12	11	12	12	12	12	12	12	11	11	11	11	12	11	12	12	11	11	11	11	11	12	12	11	12	11	11	12	12	11	11	12	11	11	12	12	12	12
Omm5095	12	22	22	12	22	12	12	12	12	22	12	22	12	22	22	12	12	12	12	22	12	22	22	12	22	12	22	12	12	12	22	12	22	22	12	22	22	12	12	22	12	12	12	22	12	12	22	12	22
Omm5107	23	12	13	12	12	12	13	22	13	12	23	22	23	22	22	13	23	12	12	23	13	13	12	23	13	22	23	23	22	13	23	23	13	12	12	13	13	12	12	13	13	23	12	12	23	23	12	23	22
Omm5108	13	22	23	12	12	12	23	12	23	12	12	12	12	23	23	12	23	12	23	23	23	12	23	23	12	23	23	12	12	12	23	12	12	23	23	23	12	12	12	12	23	23	12	23	23	23	12	23	12
Omm5113	12	13	11	12	12	23	11	23	13	12	12	11	13	12	23	23	13	11	11	12	11	12	23	11	23	13	23	12	12	23	11	13	11	23	12	13	13	11	11	23	13	11	12	12	13	12	23	12	13
Omy1004UW	13	12	23	23	11	13	12	11	12	23	12	23	11	12	23	23	13	23	11	12	12	23	11	13	11	12	12	13	13	12	12	13	13	11	11	11	13	13	11	23	13	12	23	23	13	13	11	23	11
Omy1011UW	23	12	23	22	13	23	13	23	23	13	22	12	23	13	12	12	23	12	13	22	12	13	13	13	23	23	22	12	12	12	23	13	22	12	22	22	13	13	22	13	13	23	12	13	23	13	13	13	23
Omy7INRA	12	34	13	13	23	23	23	23	13	13	14	24	23	23	13	23	14	23	24	13	24	14	14	14	14	13	13	13	24	13	13	13	13	23	24	24	24	24	23	13	24	24	24	14	14	14	24	14	14
One102ADFG	11	12	11	11	11	11	11	11	12	12	11	11	12	11	12	11	12	11	12	11	11	12	11	11	11	12	11	12	12	11	11	12	11	11	11	12	12	12	11	12	11	12	12	11	12	12	11	12	12
One13	13	23	33	12	13	23	33	13	33	23	13	12	12	12	12	33	33	12	23	33	13	13	23	13	12	23	13	12	12	33	33	33	23	13	12	23	12	33	23	23	23	12	33	12	33	13	13	12	12
Ots102SSBI	11	23	12	12	13	13	12	13	13	12	13	13	12	13	13	12	12	12	12	12	12	13	12	12	13	12	13	13	13	13	13	12	13	12	12	13	12	13	13	13	13	12	13	13	12	12	13	12	13
Ots105SSBI	12	22	12	22	22	22	22	22	12	22	22	22	22	12	22	12	22	22	22	22	12	22	22	12	22	12	22	22	12	22	12	12	22	22	22	12	22	22	12	12	22	22	22	22	22	22	12	22	12
Ots201	24	13	23	34	14	12	23	12	14	23	34	34	12	23	34	14	12	12	12	34	12	12	14	14	34	34	12	12	12	34	23	23	12	12	14	14	23	34	12	14	12	23	14	34	23	14	34	34	34
Ots204	12	34	13	24	14	14	14	23	14	13	14	13	13	24	13	24	14	14	14	14	24	24	24	23	23	14	24	24	13	13	24	14	23	13	13	14	13	13	14	14	14	24	13	23	23	23	13	13	14
Ots206	24	13	12	14	12	14	14	14	34	23	14	14	34	34	34	23	23	12	12	12	14	23	12	23	23	12	12	23	12	12	14	14	14	23	34	12	14	14	14	34	23	14	34	12	23	34	23	23	14
Ots208	24	13	34	34	12	14	23	14	12	34	23	23	14	34	23	14	14	14	14	23	14	12	12	14	34	23	12	14	12	34	23	34	12	12	14	12	23	23	12	12	14	23	12	34	34	14	34	34	23
Ots209	14	23	24	34	34	13	24	34	12	12	34	24	34	12	24	13	12	13	24	24	13	12	24	13	34	12	13	34	34	34	24	24	13	24	34	13	34	34	13	12	34	34	34	34	34	12	13	13	12
Ots211	23	14	34	34	34	24	34	12	34	13	13	24	34	13	13	34	24	24	24	24	34	34	12	13	24	34	34	13	12	24	24	12	34	24	24	13	12	12	12	24	24	13	13	12	34	13	12	34	24
Ots212	12	33	23	23	23	23	13	23	13	13	23	23	23	13	23	13	13	13	13	23	23	13	23	13	13	23	23	13	23	13	13	23	13	23	23	23	23	13	23	13	23	23	13	13	23	13	23	23	13
Ots500NWFSC	33	12	23	13	13	13	13	13	23	23	23	23	13	23	23	13	13	13	13	23	23	23	23	13	23	13	23	13	23	13	13	13	23	23	13	23	23	13	13	23	13	13	13	23	13	13	23	23	23
Ots501NWFSC	22	12	12	22	12	12	12	12	22	22	22	22	12	12	22	12	12	12	22	12	22	12	22	12	12	22	12	22	22	12	12	12	22	22	12	12	12	12	22	12	12	22	12	12	22	22	22	22	22
Ots508NWFSC	41	23	21	31	24	34	34	34	34	21	34	21	31	21	21	31	31	31	31	24	31	21	21	34	24	34	24	34	31	31	21	34	21	24	34	24	24	34	31	24	31	31	34	21	34	34	21	31	24
Ots513NWFSC	12	23	13	22	22	22	23	23	23	23	13	12	22	13	13	13	23	22	22	22	23	13	13	23	23	22	23	23	23	22	23	23	22	22	22	13	22	23	23	22	23	23	22	23	23	13	13	22	23
Ots515NWFSC	12	22	12	22	12	12	12	12	12	12	22	22	12	12	22	22	12	22	12	22	22	12	12	12	12	12	22	22	22	22	12	12	22	22	22	22	12	12	22	12	12	12	22	12	12	12	12	12	12
Ots516NWFSC	41	23	34	24	31	34	24	34	24	21	31	21	21	34	34	24	24	24	21	24	24	34	24	24	34	21	21	21	31	21	21	34	34	24	21	21	21	34	21	34	21	21	24	21	21	24	34	21	31
Ots517NWFSC	13	23	13	12	33	23	13	33	13	33	12	12	13	12	12	23	33	33	13	23	33	12	23	23	23	13	12	12	12	12	13	33	12	12	13	23	13	33	13	23	13	13	33	33	12	23	33	13	12
Ots519NWFSC	12	22	12	12	12	12	12	12	22	22	12	12	22	12	22	12	22	12	22	12	12	22	12	12	12	22	12	22	22	12	12	22	12	12	12	22	22	22	12	22	12	22	12	12	22	22	12	12	22
Ots521NWFSC	33	12	13	23	13	23	13	23	13	13	13	23	13	23	23	13	23	23	13	13	13	13	23	13	23	23	23	13	23	13	23	23	13	13	13	13	13	23	23	13	23	23	23	13	13	23	13	13	23
Ots522NWFSC	21	11	12	12	11	12	12	12	11	11	11	12	12	11	11	11	12	11	12	11	12	11	11	11	11	12	11	12	12	12	11	11	12	12	11	12	11	11	12	11	12	12	12	11	12	12	11	11	11
Ots524NWFSC	12	13	11	12	13	23	12	23	12	11	12	11	23	11	11	12	13	11	23	12	12	12	23	13	13	11	12	13	13	12	11	23	13	23	13	23	13	13	13	11	13	12	11	11	13	23	23	12	13
Ots527NWFSC	13	12	13	13	11	23	11	12	12	11	12	13	13	13	13	11	23	13	11	12	11	23	13	12	11	12	23	11	12	11	12	12	12	11	11	11	11	23	11	13	12	11	11	13	12	13	12	12	13
Ots528NWFSC	11	12	11	12	11	11	12	12	12	12	12	11	11	11	12	11	12	11	12	11	12	11	12	11	12	12	12	11	11	11	11	11	12	11	12	12	12	12	12	11	11	12	12	11	11	12	12	11	12
Ots529NWFSC	24	13	14	23	12	23	34	34	23	14	23	12	12	12	14	14	14	34	12	23	23	34	34	34	14	14	34	14	34	14	23	23	12	14	23	14	12	34	14	14	12	34	14	34	14	12	34	12	12
Ots533NWFSC	12	11	12	12	11	11	11	11	12	12	12	11	11	11	12	11	12	11	11	12	11	12	12	12	12	12	12	12	11	12	12	12	12	11	11	11	11	11	11	12	11	11	11	12	12	12	11	12	12
OtsG243UCD	34	12	23	24	14	13	23	13	14	23	23	23	13	23	23	14	13	13	13	24	13	13	13	13	24	23	14	13	13	23	23	23	13	14	13	14	23	24	13	14	13	23	14	24	23	14	24	23	23
OtsG249UCD	23	13	23	23	33	12	33	13	13	33	12	23	23	23	23	33	12	23	33	13	33	12	33	13	33	13	12	33	13	33	13	13	12	33	33	33	33	12	33	23	13	33	33	23	13	23	13	13	23
OtsG3UCD	12	12	0	22	0	22	0	0	0	0	22	0	0	0	11	0	22	0	0	11	11	0	22	11	22	0	11	0	0	11	22	11	11	22	22	11	0	22	22	0	11	11	11	0	11	22	22	11	22
OtsG422UCD	23	14	34	12	24	13	12	24	24	24	13	34	24	13	20	34	34	34	13	24	34	24	24	12	12	24	24	34	12	24	24	12	13	12	12	24	24	34	34	34	24	34	12	24	34	34	24	34	13
OtsG432UCD	12	34	23	13	23	23	13	23	24	14	23	13	24	23	24	23	14	23	14	13	23	24	13	13	23	24	13	14	14	13	23	14	13	23	23	14	14	24	13	24	13	24	14	23	14	24	13	14	14
OtsG68UCD	24	13	34	34	12	14	23	14	12	34	23	23	14	34	23	14	14	14	14	23	14	12	12	14	34	23	12	14	12	34	23	34	12	12	14	12	23	23	12	12	14	23	12	34	34	14	34	34	23
OtsG78bUCD	24	13	23	23	34	23	12	12	23	12	12	12	23	12	14	34	14	12	23	12	23	14	23	14	14	34	12	34	34	14	23	12	14	23	40	23	14	34	12	34	12	40	34	14	14	12	14	12	12
OtsG83UCD	13	24	14	34	23	12	23	12	23	12	12	34	34	14	14	14	34	14	34	14	12	23	23	12	12	23	23	23	34	34	12	14	14	23	34	14	14	14	34	14	34	12	14	34	23	14	34	34	14
OtsG85UCD	14	23	24	13	12	34	13	12	12	24	34	24	24	34	12	24	24	24	34	12	24	12	12	13	13	12	12	24	13	24	12	13	34	13	13	24	12	24	12	24	24	24	13	12	24	24	12	24	34
Ssa197DU	23	14	13	24	24	24	24	12	34	12	12	13	24	13	24	34	24	34	24	24	34	24	12	12	12	34	12	12	13	34	34	34	24	24	34	12	12	13	12	13	24	13	24	24	12	12	24	34	24
Ogo2/iUW	13	24	23	12	34	14	23	23	12	23	12	12	12	34	14	34	34	12	12	14	12	14	14	34	23	23	34	12	34	34	14	34	12	12	12	23	14	34	14	14	34	23	12	00	12	14	12	12	14
Ogo2/iiUW	13	12	12	13	13	13	11	11	11	11	12	13	13	12	12	23	23	11	13	13	11	12	23	12	11	11	12	23	12	13	13	23	13	13	13	12	13	13	23	11	11	11	12	00	23	23	23	23	23
Omm1006	23	11	12	12	12	12	12	12	13	12	12	12	12	12	13	13	12	13	13	12	13	12	12	12	13	12	13	12	12	12	12	12	13	12	12	12	13	12	13	12	13	13	12	00	13	13	12	13	13
Omm1032	22	12	12	22	22	12	22	12	12	22	12	22	22	22	22	22	12	22	22	12	22	12	22	12	22	12	12	22	12	22	12	12	12	22	22	22	22	12	22	22	12	22	22	22	12	22	12	12	22
Omm1053	23	13	12	13	12	12	13	21	23	33	12	13	33	13	23	12	33	12	33	13	13	23	12	13	13	23	12	23	33	13	12	23	12	13	13	23	33	33	12	23	13	23	33	12	33	33	13	23	23
Omm1108	12	34	13	24	23	13	23	23	24	24	14	24	13	23	24	13	13	13	14	23	14	23	24	13	23	24	23	14	24	13	13	13	24	14	13	13	23	23	14	23	23	14	13	13	14	14	14	24	24
Omm1121/i	12	12	0	0	11	11	11	0	11	0	0	11	0	11	11	22	0	22	0	11	0	0	0	11	11	22	0	0	11	22	0	0	11	11	0	22	0	11	0	11	0	11	11	00	11	0	22	11	11
Omm1121/ii	34	12	23	24	14	14	24	14	24	23	24	23	14	23	23	24	13	23	14	24	24	24	14	13	14	23	24	13	13	24	24	14	13	14	13	14	13	13	14	23	13	24	23	00	13	14	14	23	14
Omm1161/i	22	12	22	12	12	12	22	22	12	22	22	22	12	12	12	12	12	12	12	22	22	22	22	12	22	12	22	12	12	12	12	22	22	22	12	22	22	12	22	22	12	12	22	00	12	12	22	22	12
Omm1161/ii	11	12	12	12	11	11	12	11	11	12	12	12	11	12	12	11	11	11	11	12	11	11	11	11	12	12	11	11	11	12	12	12	11	11	11	11	12	12	11	11	11	12	11	00	12	11	12	12	12
Omm1193	13	22	12	12	12	23	12	12	23	23	12	12	12	23	23	23	23	12	23	12	12	12	12	23	12	23	23	12	12	12	12	23	12	23	23	23	23	12	12	23	23	23	12	12	12	12	23	23	23
Omm1220	12	22	22	22	12	22	12	12	12	12	22	12	22	12	12	22	22	22	22	12	22	12	12	22	12	12	12	22	12	12	22	22	12	22	22	22	22	12	22	12	12	12	22	22	22	22	22	12	12
Omm1268	33	12	23	23	13	13	23	13	23	23	23	23	13	23	23	23	13	23	13	23	23	23	13	13	13	23	23	13	13	23	23	13	13	13	13	13	13	13	13	23	13	23	23	23	13	13	13	23	13
Omm1302	22	13	12	12	12	12	12	12	23	23	12	12	23	23	23	23	23	12	12	12	12	23	12	23	23	12	12	23	12	12	12	12	12	23	23	12	12	12	12	23	23	12	23	12	23	23	23	23	12
Omm1312	12	12	0	11	22	00	0	0	11	0	11	11	11	22	00	22	22	11	11	00	11	00	00	22	0	0	22	11	22	22	00	22	11	11	11	0	00	22	00	00	22	0	11	00	11	00	0	11	00
Omm1355	34	12	23	24	24	24	24	24	14	14	24	24	14	13	14	13	13	23	23	23	24	14	23	13	14	23	23	14	24	23	23	23	23	14	13	24	24	24	24	13	14	23	14	24	13	14	13	13	24
Omm1367	13	24	34	14	34	14	34	12	34	12	23	34	14	23	12	14	34	34	14	14	34	14	12	12	14	34	14	12	12	14	14	23	14	14	34	12	12	23	12	34	14	23	12	00	14	12	14	34	14
Omm1372	11	12	11	12	11	12	11	11	11	11	12	12	11	12	12	12	11	12	12	12	11	12	12	12	12	11	12	12	12	12	11	11	12	12	11	12	11	11	11	12	11	11	12	11	12	12	11	11	12
Omm1393	13	23	23	12	13	13	13	33	12	12	12	23	23	12	23	12	13	13	33	23	33	33	12	23	12	12	23	23	12	23	13	23	33	13	12	23	33	12	13	33	33	23	23	23	33	13	12	33	13
Omm1402	12	22	12	22	22	22	22	12	12	22	22	22	22	12	22	12	22	22	22	22	12	22	22	22	22	12	22	22	12	22	12	12	22	22	22	12	22	22	12	12	22	22	22	22	22	22	12	22	12
Omm1404	13	12	23	12	11	11	12	11	23	12	11	12	23	13	12	23	12	23	23	11	13	12	13	13	23	11	23	11	11	12	12	11	23	12	11	11	23	11	23	13	23	13	12	11	23	13	12	13	11
Omm3006/i	23	13	33	12	12	12	23	33	12	33	33	33	13	13	13	13	13	13	12	23	23	23	33	12	33	13	33	13	12	12	13	33	33	23	13	23	33	12	33	33	13	12	23	12	12	13	33	23	13
Omm3032	12	13	12	11	13	11	11	13	13	12	11	13	12	12	13	13	12	11	13	13	11	11	23	11	23	13	23	23	23	11	23	11	13	11	11	11	13	13	12	13	11	13	11	13	12	12	12	12	11
Omm5025	11	12	11	12	12	11	11	12	12	11	11	12	11	11	12	12	11	11	12	12	11	11	12	11	12	11	12	12	11	11	12	11	11	11	11	12	12	12	11	11	11	12	11	12	11	11	11	11	11
Omm5126	23	11	12	12	13	12	13	13	13	13	12	12	12	13	13	13	12	12	12	12	12	12	12	12	12	12	12	12	13	13	12	12	12	13	12	12	12	12	12	12	13	13	13	00	12	13	12	13	12
Omy1009	14	23	13	13	24	24	13	24	34	13	34	13	24	13	13	13	12	34	24	34	34	13	12	12	12	13	34	12	24	13	34	12	12	12	12	12	24	12	24	34	24	34	13	13	12	12	12	13	12
Omy111DU	33	12	23	13	23	13	13	13	13	23	13	23	13	23	23	13	13	13	13	23	13	23	23	13	23	13	23	13	13	13	23	13	23	23	13	23	23	13	13	23	13	13	13	23	13	13	23	13	23
Omy16DIAS	13	24	14	34	23	23	34	23	14	34	23	34	14	12	34	14	34	14	14	23	12	34	12	12	14	23	14	23	23	34	34	23	14	34	23	23	14	23	14	12	14	12	34	23	14	12	34	12	23
OmyFGT19TUF	34	12	10	23	14	14	13	14	13	14	23	13	13	23	23	24	14	14	13	24	14	23	24	24	23	13	23	23	23	23	13	14	24	23	13	14	13	14	13	24	13	13	14	14	23	24	14	13	13
OmyFGT25TUF	12	11	12	11	12	12	12	11	11	11	11	11	12	12	12	11	12	11	11	11	11	11	12	12	11	12	12	12	11	12	12	12	12	11	11	11	12	11	12	11	12	12	12	11	11	12	12	11	12
OmyFGT30TUF	12	11	11	12	11	12	12	12	12	11	12	11	12	11	11	12	11	11	12	12	12	12	12	11	11	11	12	11	11	12	11	12	11	12	11	12	11	11	11	11	11	12	11	11	11	12	12	12	11
One5ASC	33	12	23	23	13	23	23	13	13	23	23	13	23	23	13	13	23	23	13	13	23	23	13	23	13	13	13	13	13	23	13	23	13	23	23	23	13	13	23	23	23	13	23	13	23	23	23	23	23
SSOSL32	12	13	23	12	13	11	11	11	11	23	11	23	12	23	23	12	12	12	11	13	12	13	23	11	13	11	13	11	12	12	23	11	23	13	11	13	13	11	11	23	12	12	11	23	11	11	23	12	23
Omm1274/i	17	46	67	47	47	14	47	47	67	70	14	70	47	10	70	47	14	16	47	16	14	10	47	47	14	70	16	10	10	16	67	67	14	47	70	14	14	47	16	70	16	14	16	47	70	47	10	16	67
Omm1274/ii	25	38	35	35	28	35	35	35	35	50	58	20	23	50	50	35	28	28	23	35	35	50	28	35	28	20	28	50	50	35	28	35	23	23	20	23	23	23	28	20	23	35	58	35	20	58	50	35	28
Omm1330/i	17	34	13	47	14	14	13	37	47	37	37	37	14	14	14	47	14	47	47	37	37	37	13	14	37	14	13	14	47	14	14	13	13	37	47	37	13	47	13	37	14	14	13	0	47	14	13	37	14
Omm1330/ii	25	67	57	57	26	56	27	56	26	57	27	27	56	57	57	56	56	56	26	57	56	26	56	56	57	57	26	56	26	57	27	27	26	26	56	56	27	27	26	56	56	27	26	0	57	56	57	57	57
Omm1035/i	34	11	14	13	13	13	14	14	13	14	14	14	13	13	13	13	13	13	13	14	14	14	14	13	14	13	14	13	13	13	13	14	14	14	13	14	14	13	14	13	13	13	14	0	13	13	14	14	13
Omm1035/ii	56	11	16	15	16	16	16	15	15	15	15	15	16	16	16	15	16	15	15	15	15	15	16	16	15	16	16	16	15	16	16	16	16	15	15	15	16	15	16	15	16	16	16	0	15	16	16	15	16
Omm1016/i	13	26	12	23	23	12	23	23	36	36	16	36	12	12	36	23	12	12	10	23	16	23	36	10	23	36	23	16	36	12	23	12	36	16	12	23	23	23	36	23	16	16	12	0	30	16	16	16	36
Omm1016/ii	35	47	34	45	34	45	45	45	57	37	45	45	57	45	37	34	57	45	50	34	34	57	37	50	34	57	45	57	37	34	45	37	45	34	45	57	37	37	45	37	34	57	37	0	50	37	45	37	37
Omm5062/i	11	12	11	12	11	11	11	11	12	12	12	12	11	11	12	11	11	11	12	11	12	11	12	11	11	12	11	12	12	11	11	11	12	12	11	11	11	11	12	11	11	12	11	11	12	12	12	12	12
Omm5062/ii	33	34	34	34	34	34	34	34	33	33	34	34	33	34	33	34	33	34	33	34	34	33	34	34	34	33	34	33	33	34	34	33	34	34	34	33	33	33	34	33	34	33	33	34	33	33	34	33	33
Omm1197/i	15	23	13	13	35	25	25	35	12	13	12	12	12	12	13	13	25	35	13	12	25	25	13	12	12	12	13	13	12	13	25	12	35	35	13	13	12	12	35	35	35	13	13	0	35	25	12	35	35
Omm1197/ii	46	15	45	16	16	14	14	56	16	16	45	45	14	16	45	56	40	16	45	45	14	16	16	16	45	56	16	45	14	56	56	45	14	14	56	45	56	56	16	16	14	56	16	0	14	56	56	14	56
Ots526NWFSC/i	22	23	23	23	23	23	23	23	22	22	23	23	22	23	22	23	22	23	22	23	23	22	23	23	23	22	23	22	22	23	23	22	22	23	23	22	22	22	23	22	23	22	22	22	22	22	23	22	22
Ots526NWFSC/ii	44	14	44	14	44	14	14	14	14	44	14	14	14	14	44	44	14	14	14	44	44	14	44	14	14	14	14	14	44	44	14	44	14	44	14	14	44	14	44	44	44	14	44	44	44	44	14	44	44
Omm1218/i	25	11	21	21	51	21	21	21	21	21	21	51	51	21	21	21	51	51	51	21	21	21	51	21	51	51	51	21	21	21	51	21	51	51	51	51	51	51	51	51	51	21	21	0	51	21	21	21	51
Omm1218/ii	67	11	17	61	71	71	61	71	61	61	71	61	61	71	61	61	71	71	61	71	71	71	61	61	71	61	71	71	71	71	61	61	71	61	61	71	71	61	71	61	71	71	71	0	61	61	71	71	71
Omm1318/i	12	34	42	13	32	32	14	32	14	13	14	32	42	42	42	42	13	32	32	13	32	14	42	32	13	14	13	14	42	13	14	42	42	42	42	13	14	42	32	32	13	14	42	00	42	32	42	14	13
Omm1077/i	15	37	17	57	57	17	57	57	57	57	35	13	17	17	17	17	35	17	13	57	13	35	13	13	35	57	57	57	13	17	57	17	17	17	35	35	57	35	17	17	35	35	13	0	13	35	13	35	35
Omm1077/ii	24	16	12	46	26	46	14	26	12	26	12	26	14	14	12	12	26	26	26	46	46	14	14	46	26	14	26	14	14	46	12	14	12	12	14	46	12	14	46	26	46	14	12	0	14	46	14	14	26
Omm1202/i	12	33	13	13	13	23	23	13	23	13	23	23	23	23	13	13	23	13	13	23	23	23	13	13	23	23	13	13	23	13	23	23	13	13	13	13	23	23	13	13	13	13	13	0	13	23	23	13	13
Omm1202/ii	45	66	46	46	56	56	46	56	46	46	46	56	56	46	46	46	46	56	46	56	56	56	46	56	46	46	56	56	46	46	46	56	56	46	46	56	56	46	46	56	46	56	56	0	56	46	46	56	46
Omm1179	22	12	12	22	22	12	22	12	12	12	12	22	22	22	12	22	12	12	22	22	22	12	22	22	12	12	12	12	22	12	22	22	22	12	12	22	12	22	12	22	22	22	12	22	12	12	22	12	22
Omy1015INRA	12	11	11	12	12	11	11	12	12	11	11	12	12	12	11	11	12	11	11	11	12	12	11	12	12	12	11	11	11	12	11	11	11	11	12	11	11	12	11	11	12	12	12	11	11	11	11	12	12
Omy1332INRA	34	12	24	14	13	14	13	24	13	13	14	24	24	13	24	13	14	10	24	23	24	24	14	23	14	13	23	24	14	23	14	23	23	14	14	23	23	14	14	24	23	23	23	24	23	14	14	23	14
Omy1508INRA	12	12	11	0	0	0	11	22	11	0	0	22	0	22	22	11	0	11	0	0	11	11	0	0	11	0	0	0	22	11	0	0	11	0	0	11	11	0	0	11	11	0	0	0	0	0	0	0	22
Omm1012	11	12	11	11	11	11	11	11	11	11	11	12	11	11	11	11	12	11	12	11	12	12	12	12	12	11	11	11	12	11	11	11	11	11	12	12	11	12	11	11	12	12	11	12	12	12	12	12	12
Omm5162	12	12	0	0	0	0	0	0	22	0	0	0	0	22	0	0	11	0	0	22	22	22	0	22	11	0	11	22	0	22	0	0	0	0	0	11	0	11	11	11	11	0	11	11	0	11	22	11	0
Omy1394INRA	12	13	13	12	11	12	11	23	11	11	12	23	23	11	23	11	12	11	23	13	23	23	12	13	12	11	13	23	12	13	11	13	13	12	12	13	13	12	12	23	13	13	13	23	13	12	12	13	12
Omi20TUF	12	12	0	0	0	0	0	0	11	0	0	0	0	11	0	0	22	0	11	11	11	11	0	11	22	0	22	11	0	11	0	0	0	0	0	22	0	22	22	22	22	0	22	22	0	22	11	22	0
Omy1090UW	22	12	22	22	22	12	12	22	12	22	12	12	12	12	22	22	12	12	22	12	12	12	22	22	22	12	12	12	22	12	22	22	12	22	12	22	22	12	12	12	12	12	12	12	12	22	22	22	22
Omi90TUF	14	23	34	12	12	13	0	12	34	34	13	34	12	12	34	12	34	12	24	24	34	24	34	34	13	34	24	13	13	13	24	34	12	12	34	24	13	12	12	12	24	24	12	24	24	13	12	12	12
Omy1512INRA	12	22	12	12	12	12	22	12	12	22	12	22	22	12	12	12	22	22	22	22	12	22	12	12	12	12	22	22	12	12	12	12	12	12	12	22	12	12	22	22	12	12	22	22	22	12	22	22	22
One111	12	34	13	24	14	24	14	23	14	14	24	23	23	14	23	14	0	14	23	0	23	23	24	13	24	14	13	0	24	13	14	13	13	24	24	13	13	24	24	23	13	13	13	23	13	24	24	13	24
Omy1148INRA	12	12	0	0	0	0	0	22	0	11	0	22	11	0	0	0	11	0	0	22	22	0	22	22	11	11	0	11	22	11	0	22	11	11	0	0	11	0	11	11	11	11	22	0	11	11	11	0	11
OmyRGT43TUF	12	13	23	13	11	23	11	13	12	23	11	23	23	12	23	11	12	23	13	12	11	12	13	12	12	13	12	13	13	12	13	12	13	11	23	11	23	13	12	23	23	23	12	23	11	12	11	23	13
Omm1374	13	12	23	23	13	23	11	12	13	12	13	23	23	13	23	11	11	23	12	13	13	13	12	13	13	12	13	23	23	11	12	13	12	11	23	11	23	12	13	12	12	23	13	23	11	13	13	23	12
Omm5133	14	23	13	34	34	34	34	24	13	13	12	24	12	24	12	13	24	13	13	24	13	13	34	12	13	12	12	12	24	13	12	24	13	34	34	13	13	34	13	13	13	12	34	13	12	12	34	12	24
Omm5306	12	22	12	12	22	12	22	12	22	22	12	12	12	22	22	22	12	22	12	22	22	12	12	22	12	22	22	12	22	22	12	22	22	12	12	22	12	12	12	12	22	22	22	12	22	12	12	22	12
Omy1428INRA	12	34	24	13	14	24	14	14	13	32	32	13	14	14	13	24	24	24	32	14	13	14	13	14	14	13	24	32	13	14	24	24	32	32	24	24	24	14	32	14	14	13	24	24	32	32	32	13	13
Omi126TUF	24	31	14	12	12	12	14	12	14	12	34	23	34	23	23	14	34	12	12	34	14	14	12	14	14	23	34	34	23	14	34	34	12	12	12	14	14	12	12	14	12	34	12	12	34	34	12	34	23
Omy1141INRA	13	24	14	12	12	23	12	34	12	12	23	14	34	12	34	12	23	12	34	14	34	34	23	12	23	12	14	34	23	34	12	14	14	23	23	14	14	23	23	34	14	14	14	34	14	23	23	14	23
Omm5017/i	12	25	25	25	22	15	22	25	12	15	12	25	25	22	15	12	22	25	25	22	22	12	15	12	12	25	12	15	15	12	25	12	25	22	25	22	15	25	12	15	15	15	12	25	22	12	22	15	25
Omm5017/ii	36	46	46	66	46	46	46	34	66	66	34	66	36	66	66	34	46	34	36	36	36	46	34	34	36	36	66	36	34	46	66	34	46	36	36	66	34	46	36	46	36	34	46	46	66	46	46	34	36
Omm1657/i	37	12	13	23	13	13	13	17	23	23	17	23	27	23	23	17	13	17	27	27	27	13	17	17	27	27	23	27	17	13	23	17	13	27	27	23	17	13	27	13	27	17	13	13	23	13	17	17	27
Omm1657/ii	46	56	56	56	66	45	66	45	46	45	46	56	56	66	45	46	66	56	56	66	66	46	45	46	46	56	46	45	45	46	56	46	56	66	56	66	45	45	66	56	45	45	46	56	66	46	66	45	56
Omy1333INRA/i	12	23	22	23	13	23	12	22	23	13	22	12	23	12	12	12	22	12	12	22	13	23	13	13	22	23	23	12	12	13	23	13	23	13	23	23	12	13	22	13	12	22	13	12	22	13	12	12	22
Omy1333INRA/ii	14	11	14	11	11	11	14	14	11	11	14	14	11	14	14	14	14	14	14	14	11	11	11	11	14	11	11	14	14	11	11	11	11	11	11	11	14	11	14	11	14	11	11	14	14	11	14	14	14
Omm3115	12	12	00	22	11	00	22	22	00	22	22	22	11	22	22	00	00	22	11	00	00	22	22	22	00	11	22	00	00	22	11	00	22	11	22	00	22	11	22	11	22	22	00	22	22	00	22	11	11
BHMS429	12	34	13	13	13	23	14	14	13	14	14	14	13	14	24	23	24	14	13	14	13	24	23	24	14	23	24	23	13	14	14	14	24	13	24	13	24	00	24	24	13	13	00	24	24	14	24	14	14
Omm5194	14	23	24	34	13	13	24	34	12	12	34	12	34	12	12	13	12	13	12	24	34	24	24	13	34	12	13	34	12	34	24	24	13	12	34	13	34	34	00	12	34	34	13	34	34	00	13	13	12
Omm1433	22	12	12	22	12	12	12	22	12	12	12	12	12	12	12	12	22	22	22	22	22	12	22	12	22	12	12	12	12	22	12	22	12	12	12	12	22	22	22	22	12	12	12	22	12	22	12	22	12
Omm5018	14	23	24	34	13	13	24	34	12	12	34	12	34	12	12	13	12	13	12	24	34	24	24	13	34	12	13	34	00	34	24	24	13	12	34	13	34	34	13	12	34	34	13	34	00	12	13	13	12
Omm5312	13	12	11	23	12	12	12	11	13	23	12	23	13	23	23	11	11	11	13	13	23	12	12	11	13	13	23	13	12	12	13	11	12	23	13	23	11	12	13	12	13	11	12	12	23	12	12	11	23
Omm1399	12	33	23	23	23	13	23	23	13	13	23	13	23	13	13	13	00	13	13	23	23	23	23	13	23	13	13	23	13	23	23	23	13	13	23	13	23	23	13	13	23	23	13	23	23	13	13	13	13
Omm3024	11	12	00	12	12	12	12	12	12	00	11	12	12	11	12	12	12	12	12	12	12	12	12	12	12	12	12	12	12	12	12	12	12	12	12	12	12	12	12	12	12	11	12	11	12	11	11	12	12
Omm1509	22	12	00	12	22	00	12	22	22	22	12	22	22	12	22	22	22	22	12	22	22	22	22	12	12	22	00	22	12	12	12	00	12	00	00	00	00	12	12	22	22	22	12	22	22	22	22	22	12
BHMS184A	12	11	12	11	11	11	12	11	12	11	12	11	12	12	12	11	11	12	11	12	12	11	12	11	12	12	12	12	12	12	12	11	12	11	11	12	12	11	12	12	12	12	12	12	11	12	11	11	12
Omm5189	12	12	22	00	22	11	00	22	22	22	11	00	22	11	22	00	00	00	11	22	00	22	22	00	00	00	22	00	00	22	22	11	11	00	00	22	22	00	00	22	22	00	11	22	00	11	22	00	11
Omm1528	11	12	12	12	12	12	12	11	12	00	11	12	11	12	11	11	12	11	11	11	00	12	11	11	11	11	12	00	11	11	00	11	12	11	11	12	11	12	12	00	11	11	12	11	11	11	11	11	11
Omm1429	12	22	22	22	22	00	22	12	12	12	22	22	12	00	22	12	22	22	12	12	22	22	22	22	12	12	22	22	12	22	22	22	12	12	12	22	22	00	22	12	22	22	22	22	22	22	22	22	22
Omm5074/i	12	22	12	22	12	22	12	22	12	22	12	22	12	00	12	00	12	22	12	22	22	22	12	00	22	12	12	12	12	12	00	22	22	22	22	22	12	22	00	22	12	12	00	22	22	12	12	00	12
Omm5074/ii	13	11	11	13	13	11	13	13	11	13	13	13	11	00	13	00	11	13	11	11	11	13	11	00	11	11	13	11	11	13	00	13	11	13	11	13	11	11	00	11	11	11	00	13	11	11	13	00	13
Ssa103NHV/i	11	14	14	14	11	11	14	14	00	11	14	14	14	11	14	11	14	14	14	11	11	14	11	11	11	14	11	11	11	14	14	00	11	11	11	11	11	14	14	14	14	14	14	14	14	14	11	11	11
Omy1318INRA	22	13	23	12	23	12	23	23	12	23	12	12	12	12	23	12	12	12	12	12	12	12	12	12	12	12	23	12	23	12	12	23	23	00	12	12	23	23	12	23	12	23	23	12	12	23	12	23	23
Omm5138	13	24	14	23	23	23	12	34	12	14	14	23	23	14	14	14	34	23	23	34	12	14	14	23	12	23	14	34	14	23	34	23	23	23	23	12	23	14	23	23	14	14	23	34	34	14	14	23	23
Omm1449	13	24	12	14	12	23	34	34	23	14	12	12	23	20	34	12	14	14	23	14	14	23	34	34	10	34	14	12	34	14	14	34	12	12	34	23	23	12	12	12	14	34	34	12	14	12	14	34	23
Omm1417	12	11	11	11	12	11	11	11	11	11	12	12	12	11	12	12	11	11	11	12	11	12	12	12	11	12	11	12	11	11	12	12	12	11	11	12	12	11	11	12	12	11	11	12	12	11	12	11	12
Omy1105INRA	14	23	12	13	34	12	12	13	12	13	24	24	34	13	34	34	12	13	12	24	13	24	34	24	13	34	13	34	13	13	34	24	34	12	12	34	34	12	13	34	24	12	12	34	00	12	34	12	34
Omm1088	14	23	00	12	13	00	00	12	24	13	12	34	24	34	13	12	24	12	24	13	12	34	34	12	34	24	13	24	12	24	34	12	13	34	24	34	13	12	24	13	24	12	24	34	24	12	34	12	13
Omm1649	13	22	00	23	23	23	00	23	23	23	23	12	23	00	12	12	23	23	23	12	23	12	00	12	23	12	23	12	23	23	12	00	12	23	23	12	12	23	00	12	12	23	23	23	12	23	00	23	12
Ots104SSBI	24	13	34	23	12	14	34	14	12	34	34	34	12	34	34	12	14	12	14	23	14	12	14	14	23	34	12	14	12	00	34	00	12	00	34	14	23	34	14	12	12	34	12	23	34	14	23	34	34
OtsG409UCD	13	24	23	12	14	34	12	14	23	12	14	12	23	34	12	23	12	23	23	14	34	23	34	34	23	14	23	14	14	12	12	14	23	12	34	14	23	14	12	34	12	34	12	14	23	34	12	34	14
OtsG474UCD	12	12	22	0	0	0	0	22	11	0	11	22	0	11	0	0	0	0	22	0	0	22	11	0	11	0	0	0	11	0	0	0	22	0	11	0	22	11	0	11	22	0	0	22	22	0	11	22	0
Ssa20_19NUIG	22	12	12	12	12	12	12	12	22	22	12	12	22	22	22	22	22	12	12	12	12	22	12	22	22	12	12	22	12	12	12	12	12	22	22	12	12	12	12	22	22	12	22	12	12	22	22	22	12
Omy105DU	13	23	13	12	23	12	00	13	23	23	12	13	13	00	33	23	12	23	13	33	00	13	12	33	12	23	33	13	23	33	12	33	33	12	12	33	13	12	12	13	33	33	33	13	33	12	12	33	00
Omm1580	23	12	13	12	13	23	23	13	23	13	23	23	13	23	23	12	00	13	22	22	13	23	12	22	13	12	13	12	00	23	12	22	13	23	00	13	22	13	12	23	22	23	22	13	12	12	12	23	12
Omm1539/i	13	45	15	14	14	34	35	14	15	15	34	35	34	00	15	14	35	14	00	35	34	35	15	15	34	35	14	14	34	14	00	35	14	15	14	14	14	34	14	15	14	14	14	14	14	35	34	14	15
OtsG423UCD/i	67	15	56	17	57	56	57	57	17	17	16	17	56	56	00	57	56	56	16	57	00	57	17	56	57	17	00	16	17	56	57	56	17	16	56	57	57	00	17	00	00	16	00	56	17	16	16	16	17
OtsG423UCD/ii	23	24	22	34	24	34	34	34	23	22	34	34	23	34	00	24	23	34	23	24	00	23	24	34	24	23	00	23	22	24	34	22	34	24	34	23	22	00	24	00	00	23	00	24	22	22	34	22	22
Omm1020	12	12	00	22	22	00	11	00	11	22	11	22	11	11	0	00	00	22	11	22	00	22	22	00	00	00	00	22	00	00	00	22	22	11	11	22	11	00	22	11	00	00	11	11	22	11	22	00	11
Omi134TUF	22	13	23	23	12	23	23	12	12	23	23	12	23	23	12	12	23	23	12	12	23	23	12	23	12	12	12	12	12	23	12	23	12	23	23	23	12	12	23	23	23	12	23	12	23	23	23	23	23
CA341677	23	13	33	12	13	13	23	23	12	33	23	33	13	13	13	13	13	12	12	23	23	23	33	13	23	13	33	13	12	12	13	33	33	23	13	23	33	12	33	33	13	12	23	12	12	13	33	23	13
Omy4DIAS	23	11	13	13	13	12	12	12	12	13	13	12	12	13	12	13	13	13	12	13	13	12	12	12	13	12	13	13	12	13	13	12	13	13	12	12	12	13	13	13	12	12	12	13	12	13	13	12	12
Omm5137	12	12	11	22	00	00	22	22	00	00	00	22	22	00	00	11	11	22	00	22	22	00	00	11	22	22	00	00	11	22	22	11	00	00	00	11	22	22	00	00	00	22	00	00	00	11	11	11	11
Omm1558	12	11	11	12	11	12	12	12	11	12	12	12	11	12	12	11	11	11	11	12	12	12	11	12	12	11	11	11	11	11	12	12	11	11	11	12	11	11	11	12	12	12	11	11	11	12	11	11	12
Omy1306INRA	12	22	22	22	12	12	22	12	12	12	22	22	12	12	12	22	22	22	22	12	22	12	12	12	22	12	12	12	12	22	22	22	22	22	12	12	12	22	22	12	22	12	12	22	22	22	12	12	12
Omm5265	22	12	12	22	22	12	12	22	22	12	12	22	12	12	22	22	12	12	22	22	22	12	22	12	22	12	22	22	12	12	22	12	12	12	12	22	22	22	12	12	12	00	12	22	12	12	12	12	12
Omm1297	23	13	03	03	23	03	12	12	12	12	03	03	03	23	23	23	23	03	03	03	03	03	03	03	03	03	03	03	23	23	03	03	03	12	03	03	03	03	03	03	12	12	12	03	33	23	33	12	33
Omm1002	22	12	22	12	22	00	22	12	22	22	22	12	22	12	12	22	12	12	22	22	22	12	12	22	12	12	12	22	12	22	12	12	22	22	22	22	00	12	12	22	12	12	12	12	22	12	22	22	12
Omm5168	12	23	22	22	22	13	22	23	12	13	12	22	23	22	13	12	22	23	23	22	22	12	13	12	12	23	12	13	13	12	23	12	23	22	23	22	13	23	12	13	13	13	12	23	22	12	22	13	23
Omm1397	12	34	13	13	14	14	14	24	14	24	24	14	13	14	13	23	24	13	13	14	13	13	13	14	14	00	24	13	24	23	24	24	14	14	13	23	13	14	13	14	13	14	14	13	14	13	23	14	14
Omy1375INRA	22	12	22	12	22	22	12	12	12	12	22	12	22	22	12	12	22	12	00	22	22	22	12	22	22	00	22	22	22	22	12	12	22	22	22	22	22	12	22	22	12	12	22	22	22	12	22	22	12
Omm5175	11	12	12	12	12	12	12	12	12	12	11	12	12	11	11	11	12	12	12	12	12	11	11	11	12	12	12	12	11	12	12	12	12	12	12	11	12	12	11	12	12	12	11	11	12	11	12	11	11
Omm1262	12	11	11	11	11	11	11	11	11	11	12	11	11	12	11	11	11	12	11	12	12	12	11	11	12	11	12	12	11	12	11	11	12	11	11	11	12	11	12	11	12	12	12	11	11	11	12	12	11
Omm3089	12	12	11	11	11	00	00	00	11	00	00	00	11	00	22	00	00	00	11	00	11	22	00	22	00	11	22	00	00	00	11	00	22	11	22	11	22	11	22	11	00	00	00	22	22	00	22	00	00
Omy1403INRA	11	12	11	11	11	12	12	11	12	11	11	11	11	11	11	11	12	12	11	12	12	12	12	11	11	12	12	12	11	12	11	11	12	11	12	11	11	12	12	12	12	12	12	12	12	11	11	11	11
Omm1453	14	23	13	34	34	24	24	13	13	34	24	24	12	34	34	34	12	12	34	12	12	12	34	34	13	24	24	12	13	34	00	13	12	34	24	13	13	34	24	12	12	34	24	24	12	34	13	13	13
Omm1762	14	23	34	12	12	00	13	13	13	12	13	24	13	13	12	13	13	24	00	24	12	12	24	13	34	12	24	24	12	13	12	12	24	13	13	24	13	13	12	34	13	34	13	12	13	34	24	12	34
CA040282	12	13	13	13	11	13	12	23	23	11	13	12	23	23	12	13	13	11	23	23	12	11	11	13	13	23	12	11	12	13	23	11	23	23	13	12	23	11	12	13	13	23	23	12	23	13	13	12	13
Omm1413	12	32	12	13	12	12	12	22	13	13	22	13	32	13	13	22	12	22	32	32	32	12	22	12	32	32	13	32	22	12	13	22	12	32	32	13	22	12	32	12	00	22	12	12	13	12	22	22	32
Omm1387	24	13	14	23	23	21	14	34	14	14	21	14	23	23	14	23	21	23	34	34	14	34	14	14	21	21	34	21	21	21	34	14	23	23	14	34	14	23	23	23	00	34	23	23	34	21	23	23	23
Omm1824	12	33	23	23	23	13	00	13	23	23	23	13	23	23	23	23	23	13	13	13	23	23	13	13	13	23	23	23	13	13	13	23	13	13	23	23	13	13	13	23	13	23	23	13	23	23	13	13	13
Omm5174	12	11	12	12	11	12	11	11	11	11	12	12	12	12	11	11	12	12	11	12	12	12	12	12	12	12	12	12	11	11	12	12	12	11	00	12	12	12	12	12	11	11	11	12	12	11	12	11	12
Omm1507	11	23	12	12	13	13	13	13	13	13	13	13	12	13	13	12	13	12	12	13	12	12	12	13	13	12	13	12	13	12	13	13	13	13	12	12	12	13	12	13	12	13	13	12	13	12	12	13	13
Omm1538	22	12	22	12	00	22	22	12	22	22	12	12	12	22	12	22	22	12	22	22	12	12	22	22	12	22	22	12	12	22	22	22	22	12	12	22	22	22	22	22	22	12	22	12	22	12	12	12	12
Omm1069	13	24	34	34	14	12	12	14	23	34	23	00	23	00	34	34	12	23	14	14	23	23	14	23	34	23	12	14	14	23	34	14	23	12	23	12	00	14	23	34	23	34	12	12	12	23	34	23	23
Omm3066/i	23	14	24	24	12	34	12	34	34	12	34	12	12	13	13	12	24	13	13	24	12	13	13	13	34	24	24	13	12	13	34	13	34	12	24	34	12	13	24	13	12	24	13	13	24	13	12	12	24
Omm3066/ii	56	78	00	67	57	67	68	68	67	68	68	68	67	68	00	57	00	68	00	68	57	00	67	58	58	57	00	58	58	58	00	68	58	67	00	57	58	00	68	57	68	58	67	58	58	67	58	68	68
Omm5106/i	22	12	12	12	22	12	22	12	22	12	22	12	12	22	12	22	00	12	12	22	22	22	12	22	22	12	22	12	12	22	12	22	12	22	12	22	12	12	22	12	12	12	22	12	22	22	22	12	12
Omm5106/ii	35	46	45	56	45	45	45	34	56	56	34	56	36	00	56	34	00	34	36	36	36	45	34	34	36	36	00	36	45	45	56	34	45	36	00	56	34	00	00	45	00	34	45	45	56	45	45	34	36
Ots103	11	13	11	13	13	13	13	13	13	13	11	13	13	11	11	11	11	13	13	0	13	11	11	11	13	0	11	11	11	0	13	11	13	13	13	11	13	13	11	13	13	13	11	11	11	11	11	11	11
OMM5149	12	23	22	23	22	13	23	22	22	22	13	12	22	13	22	12	12	12	12	22	12	22	22	22	13	12	22	12	23	22	12	13	23	23	23	22	22	12	12	22	22	12	13	22	12	22	22	12	13
OMM1443	12	22	12	12	22	12	12	12	12	12	12	12	12	22	22	22	22	12	12	12	12	22	12	22	22	12	12	22	22	22	12	12	22	12	22	22	22	22	12	22	12	22	22	22	22	12	22	12	12
Omi34TUF	22	12	12	12	22	22	12	22	12	22	12	12	12	12	12	22	22	22	22	22	22	12	22	12	12	12	12	12	12	12	12	22	22	12	12	12	12	22	12	22	12	12	22	22	12	0	22	12	12
OMM1459	13	23	0	12	33	13	13	33	12	12	12	33	12	23	23	33	33	12	23	33	12	12	33	13	23	0	13	33	33	12	23	13	23	13	12	13	33	33	12	23	12	23	0	33	13	0	12	0	13
OMM1671	23	13	13	13	23	23	13	23	13	13	13	13	23	13	13	13	23	13	23	13	13	13	0	23	0	13	13	23	23	13	13	23	23	23	0	23	0	0	23	13	23	13	13	13	23	23	23	13	23
OMM1523	12	13	12	12	23	23	11	13	13	11	23	12	12	12	12	11	13	12	11	13	11	23	12	13	11	13	23	12	0	23	13	13	13	12	11	11	11	23	12	12	13	11	11	11	13	12	13	23	12
OMM3107	23	11	12	12	13	0	13	0	12	12	12	13	12	12	12	12	0	12	13	13	12	13	13	12	13	12	13	13	12	13	12	13	12	13	12	13	13	13	12	12	13	12	13	13	13	12	12	12	12
OMM1111	13	24	14	12	12	12	12	14	23	12	23	14	34	12	34	12	12	12	14	34	34	14	23	34	23	12	34	34	23	34	12	34	34	12	23	34	14	23	12	14	14	34	0	14	14	12	23	14	12
OMM1764	13	22	23	12	23	23	12	23	12	23	12	23	23	0	23	23	12	12	23	23	12	12	12	12	23	12	23	12	23	12	23	12	23	12	23	12	23	12	12	23	12	12	23	23	12	23	23	23	23
OMM5255	12	12	0	11	22	22	0	0	11	11	22	0	0	22	11	11	11	0	11	22	22	0	22	22	11	22	0	22	0	0	0	22	0	0	22	0	11	22	11	22	11	0	11	22	11	0	0	0	0
OMM1511	12	13	23	12	12	12	11	23	11	11	11	12	12	13	13	13	23	12	12	12	11	13	13	12	11	12	13	23	11	12	23	23	12	12	12	11	12	11	23	12	11	11	12	23	23	13	11	12	23
OMM1067	11	12	11	12	12	12	11	12	11	12	11	12	11	11	11	11	12	12	12	12	12	11	11	12	12	11	0	11	11	12	11	11	11	11	11	12	11	11	12	12	12	11	11	11	11	12	11	11	12
OMM1028/i	12	23	13	12	22	22	13	22	13	22	13	22	23	23	23	23	12	12	22	22	12	13	13	12	22	13	22	13	23	12	23	13	23	13	23	12	23	13	12	22	12	13	23	23	13	22	23	23	12
OMM1028/ii	44	56	46	46	45	46	46	0	46	46	45	54	46	46	46	46	45	46	54	46	54	45	45	45	45	45	46	46	54	46	46	46	46	0	54	45	54	54	46	46	45	54	54	45	45	45	54	45	45
Ssa119NVH/i	23	46	34	26	34	26	36	36	26	24	26	24	36	24	24	26	26	26	26	24	26	24	24	0	24	26	34	26	36	26	24	26	34	24	26	24	34	36	26	24	26	36	36	34	26	36	24	36	34
Ssa119NVH/ii	11	15	15	15	15	10	11	10	11	15	11	11	11	11	11	11	15	11	15	10	15	11	11	11	11	11	15	15	15	11	11	11	15	11	11	11	15	15	15	15	11	15	11	15	11	11	11	11	15
Ost02ESFU	12	13	0	13	13	12	13	13	23	23	23	13	13	0	12	12	11	0	23	13	23	13	0	0	13	12	12	11	0	13	13	11	13	23	23	12	23	13	11	12	23	0	11	13	13	11	23	23	23
Ots06ESFU	12	13	23	13	23	23	13	23	12	0	23	13	0	0	12	23	11	23	11	13	13	12	0	0	23	0	13	12	12	13	23	12	23	13	13	12	11	12	23	12	13	12	11	23	11	11	13	12	12
Ots10ESFU	12	13	0	13	13	12	13	13	23	23	0	13	13	12	12	12	0	11	23	13	23	13	11	12	13	12	12	11	13	13	13	11	13	23	23	12	0	13	11	12	23	23	11	13	13	11	23	23	23
[truncated: 1 more columns]
